# Supplementary material for: Emotional and economic intimate partner violence as key drivers of depression and suicidal ideation: A cross-sectional study among young women in informal settlements in South Africa
Source: PLoS One. 2018 Apr 16;13(4):e0194885. doi: 10.1371/journal.pone.0194885 (PMC5901771; doi:10.1371/journal.pone.0194885)
Supplement: S1 File — (CSV) [file pone.0194885.s002.csv]

cn	_101	_105	_105a	_505a	_505b	_505c	_505d	_505e	_505f	_507a	_507b	_507c	_507d	_507e	_509a	_509b	_509c	_509d	_509e	_509f	_503a	_503b	_503c	_503d	_601a	_601b	_601c	_601d	_601e	_601f	_601g	_601h	_601i	_601j	_601k	_601l	_601m	_601n	_601o	_601p	_601q	_601r	_601s	_601t	_604
33	24	9		1	1	1	1	1	1	1	1	1	1	1	1	1	1	1	1	1	1	1	1	1	0	0	0	0	0	0	0	0	0	0	0	0	0	0	0	0	0	0	0	0	1
33	22	11		1	2	1	1	1	1	1	1	1	1	1	1	1	1	1	1	1	1	1	1	1	0	1	1	1	2	0	1	1	3	3	3	0	0	3	0	0	1	0	0	0	2
33	19	9		1	1	1	1	1	1	1	1	1	1	1	1	3	1	1	1	1	1	2	1	1	2	0	1	1	1	0	1	1	3	0	3	1	0	1	1	3	3	1	1	1	2
33	21	5		3	3	2	2	1	2	1	1	1	1	1	2	2	1	2	1	1	1	1	1	4	2	1	1	2	3	1	2	1	2	1	2	3	3	2	3	2	3	2	1	2	1
33	24	11		1	1	1	1	1	1	1	1	1	1	1	1	1	1	1	1	1	1	1	1	1	0	0	0	1	1	1	1	1	1	1	1	1	1	1	1	1	1	1	2	1	1
33	24	7		2	1	1	1	1	1	1	1	1	1	1	1	1	1	1	1	1	1	1	1	1	0	3	3	1	1	3	3	0	1	0	0	1	0	0	3	3	0	0	0	3	1
33	21	9		3	1	2	1	1	1	3	1	3	1	1	1	1	1	1	1	1	1	1	4	1	0	1	0	0	1	1	1	1	1	1	1	0	0	1	1	0	1	1	1	0	2
33	23	9		4	4	4	3	3	1	4	4	3	1	4	1	2	1	1	1	1	1	1	1	4	0	3	3	0	3	3	0	0	3	3	3	0	3	3	0	0	3	0	0	3	2
33	20	11		1	1	1	1	1	1	1	1	1	1	1	1	1	1	1	1	1	1	1	1	1	0	0	2	0	0	0	0	0	3	0	0	1	0	1	0	1	0	1	1	2	1
33	24	8		2	2	1	1	1	1	1	1	1	1	1	1	1	1	1	1	1	1	1	2	2	0	0	0	3	3	0	3	3	3	2	0	3	3	1	0	3	0	0	0	0	1
33	23	9		1	1	3	1	1	1	1	1	1	1	1	1	1	1	1	1	1	1	1	3	1	0	0	0	0	0	0	0	1	0	0	0	2	0	0	0	3	0	0	0	0	1
33	24	10		2	1	1	1	1	1	1	1	1	1	1	1	1	1	1	1	1	1	1	1	1	0	1	0	1	0	0	1	1	1	0	0	1	0	0	0	1	1	0	0	0	1
33	26	12	1	3	1	3	2	1		1	3	3	1		1	1	1	1	1	1	1	1	2	1	0	0	0	3	0	1	0	3	0	0	0	1	0	0	0	1	1	0	0	0	1
33	22	9		4	4	4	4	1	1	1	1	1	1	1	1	1	2	1	1	1	1	1	4	2	0	0	0	0	1	1	0	0	0	0	1	0	2	3	1	1	1	2	2	3	2
33	19	10		2	1	1	1	1	1	1	1	1	1	1	1	1	1	2	1	1	1	1	1	1	1	0	0	3	0	0	0	3	1	0	1	1	1	2	0	0	0	0	0	0	2
33	29	11		1	1	2	1	1	1	1	1	1	1	1	1	1	1	1	1	1	1	1	1	1	0	0	1	0	0	0	0	0	0	0	0	3	0	0	0	0	1	0	0	0	2
33	24	12	2	3	2	1	2	1		1	1	1	1		1	1	1	1	1	1	1	1	1	1	1	1	1	3	0	1	2	2	0	0	1	2	0	0	0	2	0	1	0	1	1
33	22	10		1	1	1	1	1	1	1	1	1	1	1	1	1	1	1	1	1	1	1	1	1	0	0	0	0	0	0	0	0	0	0	0	0	0	0	0	0	0	0	0	0	1
33	20	12	2	1	1	1	1	1	1	1	1	1	1	1	1	1	1	1	1	1	1	1	1	1	0	0	0	0	1	1	1	1	0	0	0	3	2	1	1	2	1	1	1	1	1
33	19	12	2	2	1	1	3	1		2	1	1	1		2	2	1	2	2	1	1	1	1	1	2	0	1	2	1	0	1	2	3	2	2	2	3	3	0	1	2	1	1	0	1
25	19	12	1	1	1	1	1	1	1	1	1	1	1	1	1	1	1	1	1	1	1	1	1	1	0	0	0	0	0	0	1	3	0	0	0	1	0	0	0	2	0	1	0	0	1
25	20	12	1	2	1	2	1	1	1	1	1	1	1	1	1	4	2	1	1	1	1	1	1	4	2	1	1	1	2	0	1	2	2	1	2	2	1	1	0	1	1	0	1	1	1
25	19	12	2	1	1	1	1	1		1	1	1	1		1	1	1	1	1	1	1	1	1	1	0	0	1	0	0	0	0	3	0	0	0	3	0	0	0	3	0	0	0	0	2
25	18	10		3	3	3	1	1		1	1	1	1		1	1	1	1	1	1	1	1	1	1	0	1	1	1	1	1	1	1	1	1	1	1	1	1	1	1	1	1	1	1	1
25	25	8		3	3	3	3	1	1	1	1	1	1	1	1	1	1	1	1	1	1	1	1	1	1	0	0	0	0	0	0	0	0	0	0	0	0	0	0	0	0	0	0	0	1
25	23	11		1	1	1	1	1	1	1	1	1	1	1	1	1	1	1	1	1	1	1	1	4	1	1	1	0	1	1	0	0	0	0	0	0	1	1	0	0	1	0	0	0	1
25	21	12	1	1	1	1	1	1		1	1	1	1		1	1	1	1	1	1	1	1	1	1	1	1	1	1	2	0	0	3	3	0	0	0	0	0	0	0	1	1	0	0	1
25	18	11		1	1	1	1	1		1	1	1	1		1	1	1	1	1	1	1	1	1	1	0	0	1	0	0	0	0	1	0	0	1	0	0	0	0	0	0	0	2	0	1
25	21	8		4	3	1	3	1	3	4	3	4	3	1	2	2	1	1	1	1	1	3	1	1	2	0	2	0	2	3	3	1	3	0	2	0	3	0	2	0	1	2	0	2	2
25	19	11		1	1	1	1	1	1	1	1	1	1	1	1	1	1	1	1	1	1	1	1	1	1	0	0	0	0	0	0	0	0	0	0	0	0	0	0	0	0	0	0	0	1
25	24	10		1	1	1	1	2	1	1	2	1	1	1	1	1	1	1	1	1	1	1	1	1	3	1	0	0	1	3	1	3	3	2	2	0	0	3	1	1	0	0	1	1	2
25	20	10		1	2	1	2	1		1	1	1	1		1	1	1	1	1	1	1	1	1	1	1	1	3	1	0	3	1	3	3	3	3	0	3	3	1	0	3	1	3	3	2
25	20	12	2	1	1	1	1	1		1	1	2	1		1	1	1	1	2	1	1	1	1	1	2	2	1	2	1	3	0	0	3	2	2	0	3	2	1	0	2	2	0	2	2
25	21	12	1	2	1	2	2	2		1	1	1	2		2	2	1	2	1	2	2	3	4	1	0	1	0	1	2	0	0	1	0	1	0	0	1	3	3	1	0	1	1	1	1
25	23	11		1	1	1	1	1		1	1	1	1		1	3	1	1	1	1	1	1	1	1	3	2	1	1	1	2	1	0	1	1	1	1	0	1	0	1	1	1	0	1	2
25	22	11		1	1	1	1	2		1	1	1	1		1	2	1	1	1	1	1	1	1	3	1	2	1	2	3	0	2	3	0	0	1	0	2	0	0	3	3	2	1	3	1
25	26	10		4	2	1	2	1		1	1	1	3		1	1	1	1	1	1	1	1	1	3	0	1	0	3	0	0	0	3	0	0	0	3	0	0	0	3	1	1	0	1	1
25	19	12	1	2	1	1	1	1	1	1	3	1	1	1	1	1	1	1	1	1	1	1	1	1	1	0	0	1	1	1	0	0	1	3	1	0	1	1	1	0	1	1	1	1	1
25	22	8		1	1	1	1	1		1	1	1	1		1	1	1	1	1	1	2	1	1	1	1	0	0	2	2	2	1	1	2	1	2	0	1	3	2	0	2	0	3	2	1
25	24	12	2	1	1	1	1	1	1	3	1	1	1	1	1	1	1	1	1	1	1	1	1	3	0	0	0	2	0	0	2	2	0	0	0	2	2	0	0	2	0	0	0	0	1
26	30	12	1	1	1	1	1	1	1	1	1	1	1	1	1	1	1	1	1	1	1	1	1	1	0	1	1	1	1	0	0	1	1	0	2	2	1	0	0	1	0	1	0	1	1
26	20	9		2	2	2	2	2	2	2	2	2	2	2	2	2	2	2	2	2	2	2	2	2	0	1	1	1	0	0	0	1	1	1	1	1	2	2	2	2	1	2	1	1	2
26	27	12	1	4	4	4	4	2	4	3	3	3	1	3	1	3	3	1	1	1	1	2	3	4	2	0	0	0	1	2	2	2	0	3	3	0	1	1	1	0	1	2	1	0	2
26	20	7		2	2	2	2	2	1	1	1	1	1	1	1	1	1	1	1	1	1	1	1	1	0	0	0	0	0	0	0	0	0	0	0	0	0	0	0	0	0	0	0	0	1
26	24	12	1	3	3	3	1	1	1	1	1	1	1	1	1	1	1	1	1	1	2	2	1	3	1	1	0	0	0	0	1	1	0	0	1	1	1	2	0	1	1	0	0	1	1
26	22	10		4	1	1	1	1	1	1	1	1	1	1	1	1	1	1	1	1	1	1	1	1	2	2	2	1	1	3	2	0	0	0	1	0	0	3	0	1	2	0	1	1	1
26	26	11		1	1	1	1	1	1	1	1	1	1	1	1	1	1	1	1	1	1	1	1	1	0	0	0	0	0	0	0	2	0	0	0	0	0	0	0	0	0	0	0	0	1
26	25	12	1	1	4	1	1	1	1	3	3	1	1	1	1	2	1	2	2	1	1	1	3	3	1	0	1	1	1	2	1	0	0	0	0	1	1	3	1	3	1	0	0	0	1
26	28	12	1	3	3	3	2	2	2	1	1	1	1	1	1	1	1	1	1	1	1	1	1	1	2	0	0	0	2	0	0	0	0	0	1	0	0	0	1	0	1	0	1	0	1
26	27	10		3	3	3	3	1	1	1	1	1	1	1	1	1	1	1	1	1	1	1	3	1	3	3	0	1	3	3	0	0	3	3	3	0	3	1	0	1	2	3	0	0	1
26	29	12	1	1	1	1	1	1	1	1	1	1	1	1	1	1	1	1	1	1	1	1	1	4	0	2	1	0	2	0	0	0	0	1	1	2	3	3	1	1	1	0	2	2	2
26	21	12	2	2	1	1	1	1	1	1	1	1	1	1	1	1	1	1	1	1	1	1	1	1	0	0	1	3	0	1	1	3	2	1	1	1	1	2	0	1	0	0	0	0	2
26	29	11		3	4	3	3	1	1	1	1	1	1	1	3	3	1	3	1	1	3	1	1	3	0	0	0	3	0	0	2	2	3	3	3	3	3	3	0	2	2	2	2	2	1
26	25	12	2	1	1	2	2	1	2	1	1	1	1	1	1	1	1	1	1	1	1	1	1	4	3	0	3	0	3	3	3	0	3	3	1	0	0	3	2	0	2	0	2	2	1
26	21	12	1	1	1	1	1	1		1	1	1	1		1	1	1	1	1	1	1	1	1	1	0	0	1	1	0	0	0	0	0	0	1	0	0	0	0	0	0	0	0	0	1
26	22	11		1	1	1	1	1	1	1	1	1	1	1	3	2	1	2	1	1	1	1	1	2	0	1	0	1	2	2	0	1	1	0	1	0	1	1	2	0	0	1	0	1	1
26	28	11		1	1	1	1	1	1	1	1	1	1	1	1	1	1	1	1	1	1	1	1	1	0	0	1	1	1	0	1	2	1	0	0	0	0	0	0	0	3	0	0	0	1
26	20	12	2	2	1	1	1	1		1	1	1	1		1	1	1	1	1	1	1	1	1	1	3	1	1	1	1	1	1	0	2	3	1	1	1	1	1	1	1	1	1	1	2
26	21	11		3	3	1	1	1	1	1	1	1	1	1	1	1	1	1	1	1	1	1	1	1	1	3	0	1	3	1	1	1	1	1	1	1	3	3	3	1	3	3	3	3	2
26	24	12	2	1	1	1	1	1	1	1	1	1	1	1	1	1	1	1	1	1	1	1	1	1	1	1	0	2	1	1	1	2	0	0	0	1	1	1	1	2	1	0	1	0	1
35	26	11		3	2	2	1	2	1	1	3	4	1	1	1	1	1	1	1	1	2	1	1	3	1	1	0	2	0	0	0	2	0	1	0	1	1	0	0	0	0	0	0	0	1
35	28	12	2	4	4	4	4	1	4	2	2	2	1	1	1	1	1	1	1	1	2	1	4	4	2	1	2	0	1	1	1	0	1	1	1	0	0	1	1	0	1	1	1	1	1
35	22	10		4	4	3	1	1	2	1	1	1	1	1	2	3	1	1	1	1	2	1	1	3	0	1	0	1	0	0	0	1	1	1	1	0	0	1	0	0	1	0	0	0	1
35	22	11		1	1	2	2	1	1	1	1	1	1	1	1	1	1	1	1	1	1	1	1	3	1	0	0	0	0	0	0	1	1	1	1	2	0	0	0	0	0	1	0	0	2
35	28	10		2	2	1	2	1	1	1	1	1	1	1	1	1	2	1	1	1	1	1	1	1	1	0	0	0	1	2	0	0	2	0	2	2	0	0	1	0	0	0	2	3	1
35	26	11		1	2	1	1	1	1	1	1	1	1	1	1	1	2	2	1	3	1	2	1	1	0	1	0	1	0	0	1	0	0	1	1	0	0	1	0	1	1	0	0	1	1
35	28	12	2	1	1	1	1	1	1	3	1	3	3	1	1	1	1	1	1	1	1	1	1	3	1	1	1	2	2	1	0	0	0	0	2	1	1	1	1	0	1	1	1	1	1
35	21	8		1	1	1	1	1	1	1	1	1	1	1	1	1	1	1	1	1	1	1	1	1	1	1	2	0	1	1	0	2	1	2	2	2	1	0	3	3	1	1	1	1	1
35	25	7		1	1	1	1	1	1	1	1	1	1	1	1	1	1	1	1	1	1	1	1	1	0	0	0	0	0	0	0	0	0	0	0	0	0	0	0	0	0	0	0	0	2
35	23	11		1	1	1	1	1	1	1	1	1	1	1	1	1	1	1	1	1	1	1	1	1	0	0	0	0	0	0	0	0	0	0	0	0	0	0	0	0	0	0	0	0	1
35	21	10		1	1	1	1	1	1	1	1	1	1	1	3	2	1	3	1	2	4	1	1	1	0	0	0	0	0	1	0	3	3	0	0	2	0	0	0	0	0	0	0	0	1
35	20	12	2	1	1	1	1	3	1	4	2	1	1	1	1	1	2	1	2	1	1	1	1	2	1	1	2	0	2	2	0	1	2	1	3	1	2	3	3	1	2	1	3	2	1
35	24	9		1	3	1	1	1	1	1	1	1	1	1	1	1	1	1	1	1	1	1	1	1	0	0	1	0	0	0	0	0	0	0	0	0	1	0	0	0	0	0	1	0	1
35	25	11		2	4	1	1	1	1	1	1	1	1	1	1	1	1	1	1	1	1	1	1	1	0	3	0	0	3	3	3	1	1	3	3	1	1	1	1	0	3	0	0	1	2
35	20	10		3	2	2	1	2		1	1	1	1		2	1	2	1	1	1	2	3	2	3	3	3	1	3	2	3	2	3	2	2	1	2	3	3	1	1	1	2	1	1	2
35	24	12	1	1	1	1	1	1	1	1	1	1	1	1	1	1	1	1	1	1	1	1	1	4	3	0	3	3	0	0	0	1	3	3	3	0	0	3	0	0	3	0	0	0	1
35	18	9		1	1	1	1	1	1	1	1	1	1	1	1	1	1	1	1	1	1	1	1	1	0	0	0	0	0	0	0	0	0	0	0	0	0	0	0	0	0	0	0	0	1
35	20	10		1	1	1	2	1	1	2	1	1	1	1	1	1	1	1	1	1	1	2	1	1	0	0	0	0	0	0	0	0	0	0	0	0	1	1	1	0	0	1	0	0	1
35	22	9		3	2	1	1	2	1	1	1	1	1	1	2	2	2	2	2	1	1	1	1	1	0	1	1	1	0	0	0	3	1	0	1	2	3	0	0	3	2	1	0	1	1
35	20	11		1	1	1	1	1	1	1	1	1	1	1	1	1	1	1	2	1	1	1	1	1	1	0	0	0	0	0	0	0	1	0	0	3	0	0	0	1	3	0	1	0	1
32	20	8		1	1	1	1	1	1	1	1	1	1	1	1	1	4	1	1	1	2	1	1	4	1	0	0	2	0	0	0	3	0	1	1	2	0	3	0	3	3	0	1	0	2
32	23	9		1	1	1	1	1	1	1	1	1	1	1	1	2	1	1	1	1	1	1	1	4	2	1	0	3	0	0	1	1	2	0	0	1	3	0	0	1	1	3	0	0	2
32	18	11		3	1	1	3	1		1	1	1	1		1	1	1	1	1	1	1	1	1	1	1	0	1	2	1	3	2	3	2	2	2	3	2	2	2	2	2	3	2	2	1
32	23	10		1	1	1	1	1		1	1	1	1		1	1	1	1	1	1	1	1	1	1	3	0	0	3	0	0	1	3	0	0	0	3	0	0	0	0	1	1	0	0	1
32	27	10		4	3	1	2	1		1	1	1	1		2	1	1	1	1	1	1	1	1	1	2	2	2	0	0	1	0	1	2	0	1	2	1	3	3	3	1	0	2	1	2
32	18	10		1	1	2	1	1	1	1	2	1	2	2	2	3	1	1	1	1	1	1	1	2	0	0	0	0	0	0	0	0	0	0	0	0	0	0	0	0	0	0	0	0	1
32	23	11		4	2	2	1	1		1	1	1	1		1	1	1	1	1	1	1	1	1	1	3	3	0	3	1	3	3	3	3	3	3	0	3	3	3	3	3	3	3	3	2
32	25	10		1	2	2	2	1		1	1	1	1		1	1	1	1	1	1	4	1	1	4	0	1	0	3	3	3	0	3	3	3	3	3	3	3	0	0	3	3	3	0	2
32	20	10		4	4	3	1	1		1	1	1	1		1	1	1	1	1	1	1	1	1	1	2	0	0	3	0	1	2	1	0	0	0	1	0	0	0	2	1	1	0	1	1
32	30	12	2	4	4	4	3	2	2	3	3	2	1	1	1	1	1	1	1	1	4	1	4	4	3	0	1	0	0	3	1	1	3	1	1	1	1	2	1	1	3	3	2	3	2
32	18	10		1	1	1	1	1	1	1	1	1	1	1	1	1	1	1	1	1	1	1	1	3	2	1	3	3	3	3	1	3	3	1	2	3	1	3	1	3	2	2	2	2	2
32	19	8		1	1	1	1	1	1	1	3	1	1	1	1	2	1	3	3	1	1	1	1	1	0	2	1	0	3	2	0	0	2	1	3	0	3	0	0	2	0	0	0	0	1
32	24	12	2	3	1	1	1	1	1	2	2	2	1	1	1	1	2	1	2	2	3	1	1	3	3	0	1	2	2	2	3	0	1	0	1	3	1	0	0	2	0	1	0	1	1
32	25	10		3	3	3	1	1	3	3	3	3	1	1	3	1	1	1	1	1	1	1	2	1	3	1	1	0	2	2	0	0	2	2	2	0	1	1	1	0	2	2	1	2	2
32	29	1		1	1	1	1	1	1	1	1	1	1	1	1	1	1	1	1	1	1	1	1	1	1	0	0	0	1	2	1	0	1	0	1	0	1	3	1	0	2	2	3	3	1
32	18	8		2	1	1	1	1	1	1	2	1	1	1	1	1	1	1	1	1	1	1	1	1	0	1	1	0	0	0	0	3	3	0	0	0	3	0	0	0	3	0	1	1	1
32	21	10		1	1	1	1	1	1	1	1	1	1	1	1	1	1	1	1	2	4	1	1	4	0	0	0	0	0	0	1	0	2	1	0	1	1	0	3	1	1	0	3	3	1
31	19	8		4	1	4	4	1	1	1	1	1	1	1	2	1	1	2	1	1	4	1	3	4	0	0	3	3	0	3	3	0	0	3	0	0	0	3	0	3	3	3	3	0	2
32	25	10		1	1	1	1	1	1	1	1	1	1	1	1	1	1	1	1	1	1	1	1	1	2	0	0	2	3	0	3	3	0	0	0	3	0	0	0	2	2	0	0	1	1
32	23	11		3	4	3	3	2	1	1	1	2	1	2	1	3	1	2	1	1	1	3	4	3	0	1	0	0	1	0	0	0	0	0	0	0	0	0	0	0	0	0	3	0	2
31	21	4		1	1	1	1	1	1	1	1	1	1	1	1	1	1	1	1	1	1	1	1	1	0	1	3	3	0	0	3	0	0	0	0	3	0	0	0	3	0	0	0	0	1
31	30	10		1	1	1	1	1	1	1	1	1	1	1	1	1	1	1	1	1	1	1	1	1	3	2	0	3	3	1	0	0	3	0	3	0	2	3	0	0	3	0	3	3	1
32	21	3		1	1	1	1	1		1	1	1	1		2	2	2	1	1	1	1	1	1	1	2	0	0	0	0	1	1	0	1	0	0	2	0	0	2	0	2	3	0	1	1
31	27	11		3	2	1	1	1	1	1	1	1	1	1	1	1	1	1	1	1	2	1	1	3	0	2	0	0	2	0	0	0	3	3	2	1	2	0	1	0	2	3	3	2	1
31	25	12	1	3	3	1	1	1	1	1	1	1	1	1	1	1	1	1	1	1	1	1	1	1	1	0	0	0	0	0	0	3	0	0	0	0	0	0	0	1	1	0	0	0	1
31	28	11		3	3	3	3	1	3	1	1	1	1	1	2	3	1	1	1	1	1	1	2	4	0	0	0	3	0	3	1	3	0	0	3	0	3	3	3	0	3	3	3	3	2
31	28	11		1	1	1	2	1		1	1	1	1		1	1	1	1	1	1	1	1	1	3	2	1	2	1	1	1	3	3	3	3	1	2	1	0	3	0	0	1	3	1	2
31	20	12	2	2	1	1	1	1	1	2	2	2	1	2	1	1	1	1	1	1	1	1	1	3	0	0	0	2	1	0	3	3	2	2	1	2	1	2	2	0	2	0	2	2	1
31	26	9		2	1	1	1	1	2	2	4	2	1	1	1	1	1	1	1	1	1	1	4	4	1	1	1	1	0	1	0	0	1	0	0	1	2	1	1	2	3	3	0	1	1
31	26	1		1	2	1	1	1	1	1	1	1	1	1	1	1	1	1	1	1	1	1	1	1	3	1	3	0	3	3	3	3	3	3	0	0	2	3	3	3	3	0	3	3	2
31	27	12	2	3	1	1	1	1	1	2	1	1	1	1	1	1	1	1	1	1	1	1	1	1	0	0	2	1	3	3	2	1	2	0	1	0	1	1	1	0	1	0	0	0	1
31	26	7		1	1	1	1	2	1	1	1	1	1	1	1	1	1	1	1	1	1	1	1	1	0	0	0	0	0	0	0	0	0	3	3	3	0	0	0	0	0	0	0	0	1
31	18	7		4	4	4	4	1		1	1	1	1		1	1	1	1	1	1	1	1	1	1	0	0	0	1	0	0	0	1	0	0	0	1	0	0	0	1	1	0	0	0	1
31	19	8		1	4	1	3	4	4	3	4	1	2	1	4	1	3	4	4	1	4	2	1	4	1	3	0	0	1	3	0	3	0	0	2	0	3	0	3	0	2	0	3	1	2
31	23	11		1	1	1	1	1	1	1	1	1	1	1	1	1	1	1	1	1	1	1	1	1	1	0	0	1	1	0	0	3	3	0	1	1	1	3	1	0	1	1	1	1	1
31	24	9		1	1	1	1	1	1	1	1	1	1	1	1	1	1	1	1	1	1	1	1	1	1	1	0	1	0	1	0	0	1	1	1	1	2	2	2	2	2	2	2	2	2
31	21	12	2	1	1	1	1	1	1	2	2	2	1	1	1	1	1	1	1	1	1	1	1	2	2	0	0	0	1	1	1	2	1	1	2	2	1	2	0	1	1	1	0	0	1
31	22	10		1	1	1	1	1	1	1	1	1	1	1	1	1	1	1	1	1	1	1	1	1	0	0	0	0	0	0	0	0	0	0	0	1	0	0	0	0	0	0	0	0	1
31	24	10		1	1	1	1	1		1	1	1	1		1	1	1	1	1	1	1	1	1	1	1	0	1	1	0	0	0	1	0	0	0	0	2	0	0	0	2	1	0	0	2
8	19	10		1	1	1	1	1	1	4	4	4	3	3	1	1	1	1	1	1	1	1	1	1	1	0	0	0	0	0	0	0	0	0	0	0	0	0	0	1	0	0	0	0	2
8	30	11		2	2	2	1	1	1	2	1	1	1	2	1	1	1	1	1	2	1	1	1	3	0	0	0	1	0	0	1	1	0	0	0	3	2	0	0	2	0	0	0	0	1
8	28	11		1	1	1	1	1	1	1	1	1	1	1	1	1	1	1	1	1	1	1	1	1	0	0	0	2	1	1	1	0	1	0	0	2	0	2	0	1	2	2	0	0	2
8	24	7		2	1	1	1	1	1	1	1	1	1	1	1	1	1	1	1	1	1	1	1	1	0	0	0	0	0	0	0	0	0	0	0	0	0	0	0	0	0	0	0	0	1
8	26	11		1	1	3	3	1	1	1	1	1	1	1	1	1	1	1	1	1	1	1	1	1	1	1	0	1	0	0	0	1	1	1	1	1	1	1	1	1	1	1	1	1	1
8	26	9		4	4	4	4	4	4	2	2	1	1	1	2	1	1	1	1	1	1	1	1	4	1	0	0	3	1	1	1	0	0	1	1	3	1	0	0	3	0	1	0	2	1
8	25	10		1	1	1	1	1	1	1	1	1	1	1	1	1	1	1	1	1	1	1	1	1	0	0	0	0	0	0	0	0	0	0	0	0	0	0	0	0	0	0	0	0	1
8	21	12	2	1	1	1	1	1	1	1	1	1	1	1	1	1	1	1	1	1	1	1	1	1	1	0	0	3	0	0	0	3	0	0	0	0	0	0	0	2	0	0	0	0	1
8	23	8		4	1	1	1	1	1	1	1	1	1	1	1	1	1	1	1	1	2	3	2	1	0	3	0	0	0	0	0	0	0	0	0	1	0	0	0	0	0	0	0	0	2
8	21	11		4	4	4	1	1	1	1	1	1	1	1	1	1	1	1	1	1	1	1	2	3	0	0	0	0	0	0	0	0	1	0	0	0	0	1	0	0	1	0	0	0	1
8	23	11		1	1	1	1	1	1	1	1	1	1	1	1	2	1	1	1	1	1	1	1	3	0	0	0	2	0	0	1	3	0	0	1	3	2	0	1	0	0	0	0	0	1
8	20	10		1	3	1	1	1	1	1	1	1	1	1	1	1	1	1	1	1	1	1	1	1	0	0	0	0	0	2	0	0	0	2	0	0	0	0	0	0	0	0	0	2	1
8	18	12	2	2	1	1	1	1		1	1	1	1		1	1	1	1	1	1	1	1	1	1	1	2	0	1	0	0	0	2	2	1	0	0	0	1	1	0	3	3	2	3	2
8	24	9		3	3	3	3	1	3	1	1	1	1	1	2	2	1	1	1	1	1	1	1	3	2	2	0	0	0	0	0	0	1	0	0	0	0	0	0	0	1	2	0	0	2
8	24	11		1	1	1	1	1	1	1	1	1	1	1	1	1	1	1	1	1	1	1	1	1	3	0	0	0	0	0	0	0	0	0	0	0	0	0	0	0	0	0	0	0	2
8	28	12	2	1	1	1	1	1		1	1	1	1		1	1	1	1	1	1	2	1	1	1	0	0	0	3	0	0	0	1	0	0	3	0	0	0	0	3	0	3	0	3	1
8	24	12	1	3	3	3	3	1	1	1	1	2	1	1	1	1	1	1	1	1	1	1	1	1	1	0	0	0	0	1	3	3	0	0	0	3	0	1	0	3	0	0	0	0	1
8	25	12	2	1	1	1	1	1	1	1	1	1	1	1	1	1	1	1	1	1	1	1	1	4	3	0	3	3	3	3	3	0	3	0	0	1	0	0	0	1	3	0	0	0	1
8	22	12	2	2	2	1	1	1	1	1	2	1	1	1	1	1	1	1	1	1	1	1	1	1	1	0	0	1	0	0	0	1	1	0	0	1	1	1	1	1	0	0	1	0	1
8	23	12	2	1	1	1	1	1	1	1	1	1	1	1	1	1	1	1	1	1	1	1	1	1	0	3	3	3	3	3	1	3	3	3	3	3	3	3	3	3	3	0	0	2	1
6	18	9		3	1	1	1	1		2	1	1	1		2	1	2	1	1	1	1	1	1	1	2	0	0	2	0	1	1	0	1	1	1	2	2	1	2	2	1	0	2	2	1
6	29	11		1	1	1	1	1	1	1	1	1	1	1	1	1	1	1	1	1	1	1	1	1	0	0	0	0	2	1	0	3	0	0	1	2	2	0	0	0	0	0	0	0	1
6	21	8		1	1	1	1	1		1	1	1	1		1	1	1	1	1	1	1	1	1	1	0	0	0	0	0	0	0	0	0	0	0	0	0	0	0	0	0	0	0	0	2
6	24	10		1	1	1	1	1	1	1	1	1	1	1	1	1	1	1	1	1	1	1	1	1	1	1	0	0	0	3	0	0	3	0	0	3	0	0	0	2	2	2	1	1	2
6	24	10		1	1	1	1	1	1	1	1	1	1	1	1	1	1	1	1	1	1	1	1	1	0	0	0	0	0	0	0	0	0	0	0	0	0	0	0	0	0	0	0	0	1
6	30	9		1	1	1	1	1	1	1	1	1	1	1	1	1	1	1	1	1	1	3	1	4	1	0	0	3	0	0	0	0	0	0	0	0	0	0	0	1	3	1	1	1	2
6	26	5		1	1	1	1	1	1	1	1	1	1	1	1	1	1	1	1	1	1	1	1	1	0	0	0	3	3	0	0	3	0	0	0	3	0	0	0	3	0	0	0	0	1
6	24	12	2	1	1	1	1	1	1	1	1	1	1	1	1	2	1	1	1	1	1	1	1	1	2	0	1	1	2	2	1	1	1	0	1	1	2	2	0	0	2	1	1	1	1
6	27	12	2	1	1	2	1	1	1	2	2	3	2	1	3	4	1	3	3	2	1	1	2	2	2	2	1	1	1	2	2	1	3	3	2	1	2	1	2	3	3	3	3	2	2
6	23	11		1	1	1	1	1		1	1	1	1		1	1	1	1	1	1	1	1	1	1	0	1	0	3	2	0	0	1	1	0	0	3	0	1	0	3	2	0	0	1	1
6	25	12	1	2	3	1	1	1	1	1	1	2	1	1	1	1	1	1	1	1	1	1	1	1	1	0	0	3	2	0	3	2	1	0	0	0	1	0	0	1	0	0	0	0	1
6	20	12	2	3	3	1	1	1	1	1	3	3	3	1	1	3	1	1	1	1	2	1	1	4	1	0	0	1	1	1	1	0	0	1	2	1	1	2	0	1	2	2	1	2	2
6	26	10		2	2	2	2	1	1	1	1	1	1	1	1	1	1	1	1	1	1	1	2	1	0	0	0	1	1	1	0	1	0	0	0	0	0	0	0	1	0	1	1	1	1
6	25	11		2	1	4	4	3	4	1	1	1	1	1	1	1	1	1	1	1	3	1	1	3	1	0	1	0	0	0	0	1	1	2	3	2	1	2	1	1	1	0	1	1	2
6	26	11		4	3	3	3	1	1	1	3	1	1	1	1	1	1	1	1	1	1	1	1	1	1	1	0	1	1	1	0	2	3	1	0	1	1	2	1	2	0	2	0	1	1
6	20	12	2	2	2	3	1	3	1	1	1	1	1	1	1	1	1	1	1	1	1	1	1	1	0	3	0	0	3	3	0	0	3	0	3	0	3	3	0	0	3	3	0	3	1
6	22	11		3	4	1	1	1		4	4	4	1		1	1	1	1	1	1	1	1	4	4	3	0	0	0	0	2	0	0	0	2	1	3	3	3	2	3	3	3	3	3	2
6	26	12	2	1	1	1	1	1	2	1	1	1	1	1	1	1	1	1	1	1	2	1	2	3	1	0	0	0	0	0	0	0	0	0	0	0	1	0	0	0	0	1	0	0	1
6	25	11		3	1	1	1	2	1	1	1	1	1	1	1	1	1	1	1	1	1	1	2	1	1	0	1	2	1	1	1	0	0	1	0	0	0	0	3	1	0	1	1	0	1
6	19	10		1	1	1	1	1	1	1	1	1	1	1	1	1	1	1	1	1	1	1	1	1	0	3	0	0	0	0	0	2	0	0	0	2	3	0	0	3	0	0	0	0	1
4	30	12	2	1	1	1	1	1	1	1	1	1	1	1	1	1	1	1	1	1	1	1	1	4	0	0	0	3	0	0	0	1	0	0	0	1	0	0	0	1	0	0	0	0	1
4	21	10		3	2	3	1	1		3	3	2	1		2	2	2	2	2	1	1	1	3	4	2	0	0	1	0	0	1	1	3	1	0	2	1	2	1	3	2	0	3	0	1
4	24	12	2	3	3	3	3	3	2	1	1	1	1	1	1	1	1	1	1	1	1	2	2	1	3	1	0	0	1	3	1	3	3	3	3	0	2	3	3	0	0	0	0	2	2
4	27	12	2	1	1	2	1	1	1	3	2	2	1	1	1	1	1	1	1	1	1	1	1	1	0	1	0	2	0	0	1	1	1	1	0	2	0	0	0	1	0	0	0	0	1
4	29	12	2	1	1	1	1	1	1	1	1	1	1	1	1	1	1	1	1	1	1	1	1	1	0	0	0	2	0	0	0	0	3	0	0	3	0	0	0	0	0	0	1	0	1
4	21	8		1	1	1	1	1	1	1	1	1	1	1	1	3	1	1	1	1	1	1	1	1	0	0	0	0	2	0	0	0	0	0	0	0	1	2	2	0	1	1	1	1	1
4	24	10		4	4	4	4	4	4	4	4	4	4	4	4	3	1	4	3	3	4	4	2	4	3	3	3	3	2	2	3	2	3	2	3	3	3	3	3	3	1	1	2	3	1
4	19	10		1	1	1	1	1		1	1	1	1		1	1	1	1	1	1	1	1	1	1	0	0	0	0	0	0	0	0	0	0	0	0	0	0	0	0	0	0	0	0	1
4	22	8		1	1	1	1	1	1	1	1	1	1	1	1	1	1	1	1	1	1	1	1	1	0	0	0	1	0	0	0	0	0	0	0	0	0	0	0	0	0	0	0	0	1
4	24	11		1	1	1	1	1	1	1	1	1	1	1	1	1	1	1	1	1	1	1	1	1	0	0	0	0	0	0	0	0	0	0	0	0	0	0	0	0	1	0	0	0	1
4	19	12	2	1	1	1	1	1		1	1	1	1		1	1	1	1	1	1	1	1	1	2	0	1	0	3	0	0	0	3	1	1	0	3	0	0	0	1	0	0	0	0	1
4	21	12	2	1	2	1	1	1		1	1	1	2		1	1	1	1	1	1	3	1	1	1	2	1	1	2	1	2	1	2	1	1	1	1	1	1	1	1	3	2	2	1	1
4	26	10		2	4	2	2	1	1	1	1	1	1	1	1	1	1	1	1	1	4	1	1	1	3	0	3	0	3	2	0	0	0	1	1	0	2	2	0	0	2	0	0	1	1
4	24	12	2	1	1	1	1	1		1	1	1	1		1	1	1	1	1	1	1	1	1	1	0	0	0	1	0	0	0	3	0	0	0	3	0	1	0	3	0	0	0	0	1
4	19	12	2	4	4	1	1	1	1	1	1	1	1	1	1	1	1	1	1	1	2	1	1	1	1	0	1	0	2	2	0	0	3	0	1	3	0	1	0	1	0	0	0	0	2
4	23	12	2	2	2	2	2	2	1	2	1	1	1	1	1	1	1	1	1	1	2	1	3	2	1	1	2	0	1	3	3	1	2	0	0	1	2	2	2	0	0	0	3	2	2
4	27	12	2	1	2	2	1	1	1	1	1	1	1	1	1	3	1	1	1	1	1	1	1	3	1	1	1	2	3	3	2	2	3	2	2	1	1	3	1	1	1	1	2	2	2
4	26	12	2	1	1	1	1	1	1	1	1	1	1	1	1	1	1	1	1	1	1	1	1	1	1	1	1	1	1	3	1	3	0	0	0	1	1	1	0	0	0	1	0	3	1
4	20	12	2	1	1	1	1	1	1	1	1	1	1	1	1	1	1	1	1	1	1	1	1	1	2	0	0	2	1	1	1	1	0	0	1	1	2	1	0	1	1	1	0	1	1
4	25	12	2	1	1	1	1	1	1	1	1	1	1	1	1	1	1	1	1	1	1	1	1	1	1	1	3	2	1	0	0	3	0	0	1	3	0	0	0	1	0	1	1	2	1
4	22	12	2	3	3	3	3	3	3	1	1	1	1	1	1	1	1	1	1	1	3	1	3	4	1	0	1	0	0	0	0	3	0	0	2	3	0	1	0	3	0	0	0	1	1
5	28	12	2	2	2	1	1	1	1	1	1	1	1	1	2	2	1	1	1	1	1	1	1	3	0	0	0	3	0	0	0	0	0	0	1	2	0	2	0	1	0	0	0	0	1
5	26	10		3	2	3	2	3	2	3	3	2	3	1	1	1	2	2	1	1	3	1	1	3	1	0	0	0	0	1	1	0	1	1	1	0	0	0	0	0	0	1	1	1	1
5	24	10		3	4	4	4	1	4	4	3	4	1	1	1	2	1	1	1	1	3	1	1	4	0	1	0	3	0	0	0	1	0	0	0	0	1	1	0	2	1	0	0	3	1
5	18	10		2	1	2	1	1		1	1	1	1		1	2	2	2	1	1	1	1	3	4	1	0	0	1	1	1	1	3	1	1	3	1	1	1	1	1	3	1	1	1	2
5	19	9		1	1	1	1	1	1	1	2	1	1	1	1	1	1	1	1	1	1	1	1	3	2	0	1	0	1	1	1	0	2	0	0	1	0	0	0	1	0	0	0	0	1
5	27	12	2	1	1	1	1	1	1	1	1	1	1	1	1	1	1	1	1	1	1	1	1	1	0	0	0	0	0	0	0	0	1	0	0	0	1	0	0	1	0	0	0	0	1
5	22	12	2	1	1	1	1	1	1	1	1	1	1	1	1	1	1	1	1	1	1	1	1	2	1	0	1	2	1	0	2	2	1	0	1	2	1	0	0	2	1	0	0	0	2
5	20	11		1	1	1	1	1		2	1	1	2		1	1	1	1	1	1	1	1	1	4	1	0	0	3	3	3	2	0	1	1	1	2	2	0	0	1	0	2	1	1	2
5	23	10		3	3	3	1	1	1	1	1	1	1	1	1	1	1	1	1	1	1	2	1	4	3	1	2	1	1	1	1	0	1	0	1	1	1	1	1	1	1	1	1	3	1
5	23	12	1	1	1	1	1	1		1	1	1	1		2	2	1	1	1	1	1	1	1	1	1	0	0	0	0	0	3	1	0	0	0	0	0	0	0	0	0	0	0	0	2
5	26	11		4	4	4	4	4	4	3	3	3	3	4	3	2	2	2	2	1	1	3	3	1	0	1	0	1	3	1	0	1	1	3	0	0	0	0	0	0	0	0	0	0	1
5	26	8		1	3	1	1	1	1	1	1	1	1	1	1	1	1	1	1	1	1	1	1	1	1	2	0	0	0	2	2	0	2	2	3	0	0	3	1	0	3	3	0	3	2
5	29	12	1	1	1	1	1	1	1	1	1	1	1	1	1	1	1	1	1	1	3	1	1	3	1	0	2	0	0	2	2	0	1	0	0	2	0	0	0	2	2	0	0	0	1
5	30	12	2	1	2	1	1	1		1	1	1	1		1	3	3	1	1	1	1	1	2	3	0	0	1	1	1	1	1	3	1	1	1	3	3	0	1	1	2	2	2	0	1
5	28	11		4	2	2	1	1	2	1	1	1	1	1	1	1	1	1	1	1	1	1	1	4	0	1	1	2	3	0	0	3	3	0	0	3	0	0	0	0	0	1	0	0	1
5	20	11		1	1	1	1	1	1	1	1	1	1	1	1	1	1	1	1	1	1	1	1	4	0	0	0	3	1	0	1	1	3	2	3	1	0	1	0	0	0	0	0	0	1
5	24	12	2	1	1	1	1	1	1	1	1	1	1	1	1	2	1	1	1	1	1	1	4	3	2	2	1	0	0	1	3	1	3	0	0	1	1	0	3	2	0	1	2	1	1
5	29	10		1	1	1	1	1	1	1	1	1	1	1	1	1	1	1	1	1	1	1	1	4	0	0	2	0	3	3	0	3	0	1	3	0	3	3	3	3	3	3	1	0	2
5	22	12	2	3	2	1	2	1	1	1	1	1	1	1	1	1	1	1	1	1	1	1	1	3	0	0	0	2	0	0	0	3	2	1	1	1	1	1	1	1	3	1	0	1	1
5	25	12	2	1	1	1	1	1		2	1	2	1		1	1	1	1	1	1	2	1	1	1	2	1	1	2	2	2	3	1	0	0	1	2	1	2	0	1	0	1	0	2	1
20	19	8		2	3	2	1	1		1	1	2	1		2	1	1	1	1	1	1	1	1	1	0	1	0	0	0	0	0	1	0	1	1	1	0	1	1	1	3	0	1	0	1
20	23	11		1	1	1	1	1	1	2	3	1	1	1	1	1	1	1	1	1	1	1	1	4	1	0	1	2	0	1	2	3	1	1	1	1	2	1	1	1	1	0	2	2	1
20	21	11		1	1	1	1	1		1	1	1	1		1	1	1	1	1	1	2	1	1	1	1	1	1	0	1	1	1	1	3	1	3	2	1	3	2	1	1	1	2	1	1
20	21	12	1	1	1	1	1	1		1	1	1	1		1	1	1	1	1	1	1	1	1	1	0	0	1	1	1	1	0	3	3	2	3	1	1	2	1	2	2	1	1	1	2
20	29	10		2	3	2	1	1	1	1	1	1	1	1	1	1	1	1	1	1	1	1	1	1	1	1	1	1	1	3	1	1	1	1	1	1	0	1	0	0	3	1	1	3	1
20	27	9		4	4	2	3	3		2	3	4	4		3	4	4	4	4	4	4	4	3	3	0	1	0	0	0	1	1	1	0	0	0	0	0	0	0	0	0	0	0	1	2
20	20	12	2	1	2	2	1	1	1	1	1	1	1	1	1	1	1	1	1	1	2	1	1	1	0	1	0	1	0	0	0	0	0	0	1	1	0	0	1	2	0	0	0	1	1
20	30	12	2	1	1	1	1	1	1	2	1	1	1	1	1	2	1	1	1	1	1	1	1	4	0	0	2	0	3	2	1	0	1	2	2	0	0	2	0	0	0	1	1	1	2
20	30	7		1	1	3	3	1	1	1	1	1	1	1	1	1	1	1	1	1	1	1	1	1	1	1	1	2	1	1	1	0	1	0	1	1	1	1	1	1	1	1	1	1	1
20	30	8		4	4	4	4	4	4	1	2	2	3	1	1	1	1	1	1	1	1	1	4	4	0	1	0	0	2	1	0	0	0	1	1	3	0	0	3	1	0	1	3	3	1
20	24	9		4	2	1	1	1	3	1	1	1	1	1	2	2	1	2	1	1	3	1	1	1	0	2	2	2	0	3	3	2	0	0	3	3	3	3	3	3	0	3	3	0	1
20	26	10		4	3	2	4	1	2	1	1	1	1	1	1	2	2	2	2	1	1	2	1	2	0	1	0	2	0	1	0	1	0	2	3	0	1	0	1	2	3	0	1	0	2
20	26	12	2	1	1	1	1	1	1	1	1	1	1	1	1	2	1	1	1	1	1	1	1	1	1	1	1	1	1	1	2	2	1	0	1	3	3	1	0	3	0	1	0	1	1
20	25	12	2	1	1	1	1	1	1	1	1	1	1	1	1	1	1	1	1	1	1	1	1	3	0	0	0	3	0	0	3	3	1	0	0	2	0	0	0	2	0	0	0	0	1
20	25	11		1	1	1	1	1	1	1	1	1	1	1	1	1	1	1	1	1	3	1	1	1	1	0	1	1	0	2	1	3	0	1	2	1	0	1	0	2	3	3	1	1	2
20	22	10		1	1	2	1	1	1	1	1	1	1	1	1	1	1	1	1	1	1	1	2	1	0	1	0	0	1	1	0	1	0	0	1	1	0	0	0	1	1	1	0	0	2
20	24	4		1	1	1	1	1	1	1	1	1	1	1	3	4	1	1	1	1	1	1	1	4	2	0	3	1	0	3	3	0	3	0	3	2	1	3	1	1	2	0	1	1	1
20	28	11		4	3	1	4	3	1	1	4	3	3	4	1	3	1	1	1	4	4	1	3	1	3	1	3	1	3	2	1	0	2	1	0	1	3	0	3	0	0	1	1	2	1
20	19	10		2	1	1	1	1	1	1	1	1	1	1	1	1	1	1	1	1	1	1	1	1	1	0	0	2	0	0	1	1	1	0	1	0	0	0	0	0	1	1	1	1	1
20	23	1		1	1	1	1	1	1	1	1	1	1	1	1	1	1	1	1	1	4	1	1	1	2	2	0	1	1	2	2	2	2	2	0	2	2	0	0	1	0	0	0	2	1
18	27	11		1	1	1	1	1		2	1	1	1		1	3	1	1	1	1	4	3	1	1	2	0	0	2	0	2	0	2	0	0	2	1	0	0	0	0	0	0	0	0	2
18	27	10		1	2	3	1	2	4	2	1	1	1	1	2	2	1	1	1	1	1	1	1	1	0	1	0	1	0	0	0	0	0	1	0	2	0	1	0	0	3	0	0	0	2
18	19	9		4	4	4	4	4	4	4	3	3	3	4	4	3	1	1	3	4	2	2	4	4	3	3	3	3	3	3	3	3	3	3	3	3	3	0	3	3	3	3	3	3	1
18	20	8		3	1	1	1	2	1	1	1	1	1	1	1	1	1	2	1	1	1	1	1	4	3	3	3	1	0	3	3	1	0	0	2	0	2	2	0	3	3	3	0	0	1
18	22	11		1	1	1	1	1	1	1	1	1	1	1	1	1	1	1	1	1	1	1	1	1	0	1	1	2	2	0	2	3	0	1	0	0	0	0	0	1	0	0	0	0	1
18	25	12	2	1	1	1	1	1	1	1	1	1	1	1	1	1	1	1	1	1	1	1	1	1	0	1	1	1	1	1	0	2	3	0	0	1	1	1	0	1	0	3	0	1	1
18	23	11		2	2	2	1	1	1	1	1	1	1	1	1	1	1	1	1	1	3	1	1	1	1	2	0	0	0	3	3	2	0	0	3	0	3	3	0	0	3	0	0	3	1
18	19	11		1	1	1	1	1		1	1	1	1		1	1	1	1	1	1	1	1	1	2	0	0	0	0	2	1	1	1	0	1	1	1	1	0	0	0	1	1	0	0	1
18	22	7		4	4	1	1	2	2	1	3	3	3	3	3	3	2	3	2	1	2	2	2	4	3	3	3	0	3	3	3	3	3	3	3	0	3	3	0	0	3	3	3	3	1
18	30	12	1	3	3	3	2	2	3	2	1	2	1	1	1	1	1	1	2	1	3	4	2	3	2	1	3	2	0	3	1	0	3	2	0	1	0	0	3	0	2	3	1	1	2
18	23	12	2	1	1	1	1	1	1	1	1	1	1	1	1	1	1	1	1	1	1	1	1	1	0	0	0	1	0	1	1	1	1	1	1	1	1	1	1	1	1	1	1	1	1
18	20	12	1	1	1	1	1	1		1	1	1	1		1	2	1	2	1	1	1	1	1	1	0	1	0	0	1	1	0	3	3	0	1	2	3	1	1	3	0	0	0	2	2
18	20	8		1	1	1	1	1	1	1	1	1	1	1	1	1	1	1	1	1	1	1	1	1	1	0	0	3	1	0	1	1	0	1	1	3	0	3	0	3	0	0	3	0	1
18	28	12	2	1	1	1	1	1	1	1	1	2	1	1	1	1	1	1	1	1	2	1	1	2	0	1	1	0	1	3	1	1	1	2	2	1	1	1	0	1	1	0	0	1	2
18	25	11		1	1	1	1	1		1	1	1	1		1	1	1	1	1	1	1	1	1	1	3	1	1	1	2	1	3	2	2	2	3	1	3	3	1	2	3	3	3	3	2
18	22	11		1	1	1	1	1	1	1	1	1	1	1	1	1	1	1	2	1	1	1	1	1	1	1	1	1	1	2	2	0	0	0	0	1	1	2	1	1	1	1	0	1	2
18	30	11		1	1	1	1	1	1	2	1	1	1	1	1	1	1	1	1	1	1	1	1	1	3	0	0	0	0	0	0	0	1	3	1	1	0	1	0	1	1	0	0	2	1
18	25	12	2	1	1	1	1	1		1	1	1	1		1	1	1	1	1	1	1	1	1	1	2	1	1	1	1	1	2	2	1	1	1	3	2	3	2	1	2	1	1	1	2
18	19	12	2	2	2	2	1	1		2	2	2	1		1	2	1	2	1	1	1	1	1	1	3	3	2	1	3	3	1	3	1	2	1	3	3	3	3	2	2	1	3	3	1
18	24	12	2	2	1	1	1	1	1	2	1	1	1	1	1	1	1	1	1	1	1	1	1	1	2	1	0	1	1	1	3	3	3	1	2	1	2	3	0	3	0	1	0	0	1
17	21	10		4	4	4	4	1	2	2	2	2	1	1	1	3	4	2	1	1	3	2	2	4	1	0	3	2	1	1	1	3	3	1	2	1	3	2	3	0	3	2	0	1	1
17	22	10		1	1	2	1	1	2	1	2	1	3	1	1	1	1	1	1	1	4	1	1	3	0	3	1	0	1	1	0	2	3	0	1	2	0	1	1	1	3	0	1	1	1
17	19	12	2	1	1	1	1	1		2	2	3	1		1	1	1	1	1	1	1	1	1	2	0	0	3	3	3	0	0	3	1	0	0	1	3	3	3	0	3	3	3	3	2
17	25	12	2	4	2	1	1	2	1	1	1	1	2	1	1	1	1	1	1	1	1	1	2	4	0	0	0	0	0	0	0	0	0	0	0	0	0	0	0	1	0	0	0	0	1
17	24	11		3	4	2	1	1		2	2	2	4		2	2	1	2	1	1	2	1	1	4	0	0	0	0	0	0	1	1	1	1	0	1	1	0	0	0	0	1	0	0	2
17	22	12	2	3	1	1	1	1		1	1	1	1		1	1	1	1	1	1	1	1	1	1	0	0	1	0	0	0	0	3	0	0	0	3	1	0	0	0	0	0	0	0	1
17	24	12	2	3	2	3	2	2	1	2	2	2	2	1	2	3	2	1	1	1	1	2	2	1	1	1	1	1	1	1	1	1	1	1	1	0	1	1	1	1	1	1	1	1	1
17	22	10		1	1	1	1	1	1	1	1	1	1	1	1	1	1	1	1	1	3	1	1	1	0	0	0	0	0	0	0	0	0	0	0	0	0	0	0	0	0	0	0	0	1
17	22	12	2	1	2	1	1	1	1	1	1	1	1	1	2	2	2	2	2	1	1	1	1	1	0	1	0	0	1	1	0	1	1	0	1	0	1	0	1	0	0	1	1	1	1
17	21	10		1	2	1	1	1	1	1	1	1	1	1	1	1	1	1	1	1	1	1	4	1	3	3	1	1	1	1	1	1	1	1	2	2	1	1	1	1	1	1	2	1	1
17	21	11		1	2	1	4	4	4	3	4	3	1	1	2	2	2	2	1	1	1	1	1	1	3	2	1	3	3	3	0	3	3	3	3	0	3	3	3	0	3	3	3	3	2
17	27	9		2	3	1	1	1	1	1	1	1	1	1	1	4	1	1	1	1	4	2	1	3	0	0	0	0	0	0	0	0	0	0	0	1	0	0	0	1	0	0	0	0	1
17	24	8		2	1	1	1	1	1	1	1	1	1	1	1	1	1	1	1	1	1	1	2	2	1	1	0	2	1	0	0	3	1	0	0	3	0	1	0	2	0	1	1	1	1
17	27	11		2	1	2	1	1	1	1	1	1	1	1	1	1	1	1	1	1	1	1	1	1	1	0	3	0	0	0	0	1	0	0	0	0	0	0	0	1	0	0	0	0	1
17	29	12	1	2	3	3	1	1	1	1	1	1	1	1	1	1	1	1	1	1	1	1	1	1	0	1	0	0	1	1	1	3	0	3	1	3	3	0	1	3	1	1	1	1	1
17	26	12	2	2	1	1	1	2		1	1	1	1		2	3	1	1	1	1	1	1	1	1	2	1	3	1	3	2	2	3	1	1	2	3	1	2	3	2	3	2	3	2	2
17	28	11		1	1	1	1	1	1	1	1	1	1	1	1	2	1	1	1	1	1	1	1	4	0	3	0	1	2	1	0	1	0	0	0	1	0	0	0	1	1	0	0	0	1
17	24	11		1	1	1	1	1	3	1	1	1	1	1	1	1	1	1	1	1	1	1	4	4	1	1	1	0	2	2	1	3	1	2	2	0	1	2	0	2	2	2	2	2	1
17	23	1		1	1	1	1	1	1	1	1	1	1	1	1	1	1	1	1	1	1	1	1	1	0	1	0	2	0	0	0	0	0	0	0	1	1	1	2	2	0	1	0	1	1
17	22	12	1	1	1	1	1	1		1	1	2	2		1	2	1	1	1	1	1	1	1	1	1	1	3	0	3	3	1	1	3	3	2	0	0	3	0	0	3	0	0	3	1
30	26	11		3	2	2	1	1	1	1	1	1	1	1	1	1	2	1	2	1	1	1	1	3	0	1	0	1	0	0	0	1	1	0	0	2	0	0	0	0	0	1	0	0	1
30	21	12	1	3	3	4	3	2		3	3	1	2		1	2	2	2	1	1	1	1	1	3	1	2	2	2	2	3	2	3	3	2	3	1	3	3	1	1	2	2	1	1	1
30	24	12	1	2	2	2	2	1	1	1	1	1	1	1	1	1	1	1	1	1	1	1	1	1	0	0	0	3	0	0	0	3	0	0	0	3	0	0	0	3	1	1	1	1	1
30	26	12	1	1	1	1	1	1	1	1	1	1	1	1	1	1	1	1	1	1	1	1	1	1	0	0	0	0	1	1	1	3	0	0	1	0	3	3	0	0	0	0	0	0	2
30	26	11		4	3	1	1	1	2	1	1	1	1	1	1	1	1	1	1	1	1	1	1	4	2	0	1	1	1	1	1	0	2	1	1	1	1	1	1	0	2	2	1	2	2
30	24	9		1	1	1	1	1	1	1	1	1	2	1	2	2	1	1	1	1	3	3	3	3	1	0	0	0	0	0	0	2	1	1	1	1	1	1	2	1	1	0	2	0	2
30	23	11		2	1	1	1	1	1	1	1	1	1	1	1	1	1	1	1	1	2	1	1	4	3	2	1	3	1	1	0	1	2	3	1	1	0	1	3	1	2	2	2	2	2
30	30	11		1	1	1	1	1	1	2	1	1	1	1	1	1	1	1	1	1	1	1	1	1	1	2	3	1	0	0	0	1	0	0	0	1	0	0	0	0	1	1	0	0	2
30	28	12	2	1	1	1	1	1	1	1	1	1	1	1	1	1	1	1	1	1	1	1	1	1	0	0	0	3	0	1	3	3	0	3	0	3	1	1	0	3	0	0	0	0	1
30	29	11		3	1	3	1	1	1	1	1	1	1	1	1	1	1	1	1	1	1	1	1	1	0	0	0	2	0	0	0	3	0	0	0	2	0	0	0	2	0	0	0	0	1
30	23	10		1	1	1	3	3	3	2	1	3	3	1	3	2	2	3	3	2	1	1	1	3	0	0	2	2	1	3	1	0	1	2	3	3	1	2	1	2	3	3	2	1	1
30	23	12	2	3	1	1	1	1		1	1	1	1		1	1	1	1	1	1	1	1	1	1	0	0	0	3	0	0	0	0	1	1	0	0	0	1	0	0	1	0	0	0	1
30	21	12	2	1	1	1	1	1		1	1	1	1		1	1	1	1	1	1	1	1	1	1	0	1	1	1	0	1	1	1	0	0	0	1	1	1	0	0	0	0	0	1	1
30	21	12	2	1	1	1	1	1		1	1	1	1		1	1	1	1	1	1	1	1	1	1	1	1	1	0	0	1	0	1	1	2	3	1	0	1	0	1	1	0	1	1	1
30	24	12	2	1	4	2	4	3	4	1	1	1	1	1	1	1	1	1	1	1	1	1	1	1	1	2	3	1	0	1	2	1	3	0	0	1	2	2	1	2	1	2	0	1	1
30	20	12	2	1	1	1	1	1		1	1	1	1		1	1	1	1	1	1	1	1	1	1	1	1	0	0	1	1	2	3	1	1	1	2	1	1	0	2	1	1	0	1	2
30	19	12	2	1	3	2	1	1	4	4	4	3	1	4	1	1	1	1	1	1	1	1	1	2	1	0	0	1	1	1	1	1	1	1	1	2	2	1	0	1	1	0	2	3	1
30	23	12	2	1	1	1	1	1	1	1	1	1	1	1	1	1	1	1	1	1	1	1	1	1	0	1	2	2	1	1	1	1	0	0	0	1	1	1	1	2	1	1	0	1	1
30	22	12	1	1	1	2	1	1	1	1	1	1	1	1	1	2	2	1	1	1	1	1	1	3	1	0	0	2	1	2	1	3	0	1	0	2	0	1	0	2	0	1	1	1	1
30	24	12	2	1	1	1	1	1		1	1	1	1		1	1	1	1	1	1	1	1	1	1	1	0	3	1	0	3	3	0	3	3	1	1	1	0	3	0	0	0	3	0	2
28	28	11		3	2	1	3	1		3	1	3	1		1	2	1	2	1	1	1	1	1	1	1	1	1	0	0	1	1	3	0	1	3	3	3	1	3	2	3	0	1	3	2
28	24	12	2	1	1	1	1	1	1	1	1	1	1	1	1	1	1	1	1	1	1	1	1	1	1	1	1	2	3	2	2	2	1	1	2	3	2	3	1	3	3	1	1	1	2
28	24	12	2	2	2	2	1	1	1	1	1	1	1	1	1	2	2	1	2	2	1	1	1	1	1	0	0	0	2	2	2	1	1	0	1	3	1	1	0	3	2	1	0	0	1
28	26	11		3	3	2	2	1		1	1	1	1		1	1	1	1	1	1	1	1	1	2	1	0	0	3	0	0	0	1	1	0	0	2	0	0	0	2	0	0	0	0	2
28	24	10		1	1	1	1	1	1	1	2	1	1	1	1	1	1	1	1	1	1	1	1	1	0	0	0	0	0	0	0	0	0	0	0	0	0	0	0	0	0	0	0	0	1
28	29	12	2	2	2	1	1	2	2	3	2	2	2	1	1	1	1	1	1	1	2	1	1	4	3	2	1	1	3	2	1	1	2	1	2	1	1	2	0	0	2	2	3	1	2
28	25	12	1	2	1	4	1	1		1	1	1	1		1	2	1	2	1	1	1	1	1	1	1	0	0	3	3	0	0	3	0	0	0	1	0	1	0	3	0	0	0	0	1
28	19	12	1	1	1	1	1	1		1	1	1	1		1	1	1	1	1	1	1	1	1	1	0	1	0	1	3	3	3	3	3	0	1	2	1	1	1	1	2	2	1	1	1
28	25	1		1	3	1	3	1	4	1	1	1	2	1	1	1	1	1	1	1	1	1	1	4	0	0	0	1	1	2	2	0	3	0	0	0	0	1	0	2	0	0	0	0	1
28	23	12	2	1	1	1	1	1	1	1	1	1	1	1	1	1	1	1	1	1	1	1	1	1	1	1	0	1	2	2	1	1	2	1	2	0	1	1	3	2	2	0	3	3	2
28	22	12	2	2	1	1	2	1	1	1	1	1	1	1	1	1	2	2	2	1	3	1	1	1	2	1	2	2	3	3	0	2	3	0	0	1	2	3	1	2	3	0	1	0	2
28	20	10		2	1	2	1	1		1	1	1	1		2	2	2	2	2	1	1	1	1	1	2	1	1	1	1	2	1	2	0	0	2	1	1	1	0	1	1	1	0	0	1
28	23	7		2	1	2	1	1	1	1	1	1	1	1	1	1	1	1	1	1	1	1	1	1	0	2	0	1	0	0	1	0	0	0	1	2	0	0	0	0	0	0	0	0	1
28	29	12	2	4	4	4	4	4	4	3	4	4	3	1	1	1	1	1	1	1	4	1	4	4	1	2	1	1	1	1	1	1	1	3	3	3	2	3	0	0	3	3	0	3	2
28	23	11		3	1	1	1	1	2	2	2	2	1	2	1	1	1	1	1	1	3	1	2	1	1	1	0	1	0	1	0	1	1	1	1	1	0	0	0	1	1	1	1	1	1
28	28	12	2	1	1	1	1	1	1	1	1	1	1	1	1	1	1	1	1	1	1	1	1	3	3	1	1	1	3	3	3	3	3	0	0	1	2	2	2	0	0	0	0	1	2
28	23	12	2	1	1	2	1	1		1	1	1	1		1	1	1	1	1	1	3	1	1	1	1	1	0	3	0	0	0	3	0	0	1	0	0	0	0	3	0	0	0	0	1
28	20	12	2	1	1	1	1	1		1	1	1	1		1	1	1	1	1	1	1	1	1	1	0	1	0	3	0	0	0	3	0	0	1	3	0	0	0	3	0	2	0	1	1
28	18	12	1	1	1	1	1	1		1	1	1	1		1	1	1	1	1	1	1	1	1	1	1	1	0	3	1	1	1	3	0	0	2	3	1	0	0	3	0	0	0	0	1
28	25	12	2	1	1	1	1	1		1	1	1	1		1	1	1	1	1	1	1	1	1	1	0	0	0	3	0	0	3	3	0	0	0	3	0	0	0	3	0	0	0	0	1
13	22	12	1	3	4	3	3	3	1	1	1	1	1	1	1	1	1	1	1	1	1	1	1	1	1	1	1	3	0	0	0	0	0	0	0	0	0	0	0	0	0	0	0	0	1
13	18	9		2	1	1	1	1	2	2	2	1	1	1	1	1	1	1	1	1	1	1	1	1	0	0	0	1	0	0	0	2	2	0	0	2	1	1	3	2	0	0	1	0	1
13	19	12	2	1	1	1	1	1		2	1	2	1		1	1	1	1	1	1	1	1	1	1	0	0	0	3	0	0	2	3	3	0	0	3	0	0	0	3	0	0	0	0	1
13	22	9		1	1	1	1	1	1	1	1	1	1	1	1	1	1	1	1	1	2	1	1	3	0	0	1	1	0	0	1	1	1	0	0	0	1	1	0	1	1	1	0	0	1
13	19	12	2	2	3	1	1	1		1	1	1	1		3	3	1	1	1	1	1	1	1	1	0	0	1	0	1	1	1	3	0	0	1	2	1	0	0	0	1	0	0	1	1
13	29	10		4	3	2	2	2	1	1	1	1	1	1	1	1	1	1	1	1	1	1	1	3	2	0	1	3	1	0	1	3	0	0	0	3	0	0	0	3	1	2	2	1	1
13	22	11		1	1	2	1	2	2	2	1	1	1	1	2	1	1	1	1	1	1	1	1	2	0	0	1	1	1	1	0	2	1	1	1	1	1	1	0	1	0	0	1	1	2
13	30	6		1	1	1	1	1	1	1	1	1	1	1	1	1	1	1	1	1	1	1	1	1	0	3	1	1	0	0	1	2	0	0	0	1	1	0	1	1	0	0	0	1	1
13	28	10		3	1	1	1	1	1	3	1	1	1	1	2	1	1	1	1	1	4	1	1	4	2	1	0	1	3	0	1	3	1	1	1	0	1	0	0	3	1	2	1	0	2
13	21	10		1	2	1	1	1		1	1	1	3		2	1	1	1	1	1	1	1	1	1	2	2	1	1	0	1	2	3	0	2	3	1	1	1	1	0	1	1	2	2	2
13	23	12	1	2	2	2	2	3		1	1	1	1		2	2	1	2	1	1	1	2	1	2	0	0	0	0	0	1	1	3	2	0	0	3	2	1	2	1	0	0	0	0	1
13	22	12	2	2	2	2	2	1		1	1	1	1		3	2	1	1	1	1	1	1	2	3	1	0	0	0	0	0	0	0	0	0	0	0	0	0	0	0	0	0	0	0	1
13	30	12	2	4	4	4	4	3	3	2	1	1	1	1	1	1	2	1	1	1	1	2	3	4	1	0	1	1	1	2	1	1	3	1	1	2	1	1	1	2	1	1	1	3	2
13	20	11		1	1	1	1	1		1	1	1	1		1	2	1	2	1	1	1	1	1	1	0	0	1	0	0	0	0	0	0	0	0	3	0	1	0	3	0	1	0	1	1
13	26	11		1	2	1	2	1	1	1	1	1	2	1	2	2	1	2	2	1	1	2	2	1	1	0	1	1	0	0	1	2	1	0	0	1	0	1	2	0	0	0	0	0	1
13	25	9		2	2	1	1	1		1	1	1	1		1	1	1	1	1	1	1	1	1	3	0	0	0	3	0	0	2	2	2	2	2	2	0	0	0	2	2	1	0	0	1
13	26	11		1	2	2	4	2		4	4	4	4		2	3	4	4	1	1	3	4	1	2	3	2	2	2	3	3	3	3	2	3	3	1	3	2	2	3	3	2	2	1	1
13	21	9		1	3	1	1	1		4	3	1	1		1	1	1	1	1	1	1	1	1	1	0	1	0	0	0	0	0	0	0	0	0	2	1	0	0	0	2	0	0	0	1
13	21	11		3	1	1	1	1	1	1	1	1	1	1	1	1	1	1	1	1	1	1	1	1	0	0	1	3	0	0	1	1	1	0	0	3	1	2	0	3	1	1	1	1	2
13	26	10		2	1	1	1	2	1	1	1	1	1	1	1	1	1	1	1	1	1	1	3	1	0	0	0	2	0	1	1	3	1	0	0	3	3	0	0	3	0	0	0	0	1
14	20	12	2	1	1	1	1	1		1	1	1	1		1	1	1	1	1	1	1	1	1	1	0	0	0	0	0	0	0	3	0	0	0	3	0	0	0	3	0	0	0	0	1
14	28	6		1	1	1	1	1		1	1	1	1		1	1	1	1	1	1	2	1	1	1	0	1	0	1	0	0	0	2	0	0	3	3	0	2	0	0	3	0	0	0	1
14	25	12	2	2	1	1	1	1	1	1	1	1	1	1	1	1	1	1	1	1	1	1	1	1	1	1	1	0	1	1	2	3	1	1	1	1	0	1	3	0	2	1	1	2	2
14	29	11		2	1	1	1	1	1	1	1	1	1	1	1	1	1	1	1	1	1	1	4	1	0	0	1	1	3	1	3	0	3	0	0	2	0	0	0	3	0	0	0	0	1
14	25	11		4	3	1	1	1	2	2	1	1	1	1	1	1	1	1	1	1	1	1	1	2	1	0	1	1	0	1	1	2	3	1	1	1	1	0	2	1	1	2	3	2	1
14	23	10		2	1	1	1	1		1	1	1	1		2	1	1	1	1	1	1	1	1	1	1	1	2	1	0	0	0	1	0	1	2	1	0	0	1	1	0	1	0	0	2
14	25	11		1	1	1	1	1	1	2	1	1	1	2	1	2	1	1	1	1	1	1	1	1	1	0	0	0	1	0	0	3	0	0	1	3	0	0	0	3	0	2	0	0	1
14	25	11		1	2	1	1	1	1	1	1	1	1	1	1	1	1	1	1	1	1	1	1	2	0	0	0	0	0	0	0	1	0	0	0	1	0	0	0	1	0	0	0	0	1
14	30	10		3	3	3	1	1		1	1	1	1		1	3	1	1	1	1	1	1	1	1	0	0	0	1	0	1	0	1	1	1	1	0	1	1	1	1	1	1	1	1	1
14	19	12	1	1	1	1	1	1	1	1	1	1	1	1	1	1	1	2	1	1	1	1	1	1	1	0	0	0	0	0	0	0	3	1	0	0	0	0	0	0	0	1	0	0	1
14	19	9		1	3	2	1	1	1	2	2	1	1	1	2	1	1	1	1	1	1	2	1	1	0	1	0	0	0	0	0	0	0	0	0	0	0	0	0	0	0	0	0	0	1
14	25	11		2	2	1	1	2	1	1	1	1	2	1	4	1	1	1	1	1	1	1	1	1	0	0	0	1	1	0	0	0	0	1	1	0	0	0	1	0	0	0	1	1	1
14	27	12	1	1	3	1	1	1	1	1	3	2	1	1	1	1	1	1	1	1	1	1	1	1	0	0	0	1	0	0	1	1	1	1	0	0	0	1	0	1	1	0	1	1	1
14	26	8		1	1	1	1	1	1	1	1	1	1	1	1	1	1	1	1	1	1	1	1	1	3	1	0	0	0	0	0	0	0	0	0	3	0	0	0	3	0	0	0	0	2
14	22	12	2	1	1	1	1	1		1	1	1	1		1	1	1	1	1	1	1	1	1	1	1	0	0	1	0	1	1	1	1	1	1	1	1	1	1	1	1	1	1	1	2
14	22	9		3	4	4	3	2	4	2	4	3	2	2	2	1	2	1	2	2	4	2	4	4	0	2	2	1	1	1	2	3	1	2	2	3	2	0	0	0	3	2	2	3	2
14	19	10		1	1	1	1	1		1	1	1	1		1	1	1	1	1	1	1	1	1	4	0	2	1	0	3	3	1	1	0	0	0	0	3	3	0	1	0	2	2	0	2
14	18	11		1	3	2	2	1		3	3	2	2		1	1	1	1	1	1	1	1	1	1	1	1	0	1	1	0	0	1	2	1	1	0	0	1	1	3	0	3	3	0	2
14	23	12	1	1	1	1	1	1	1	1	1	1	1	1	1	1	1	1	1	1	3	1	1	2	1	0	0	0	2	0	1	1	3	1	0	0	1	0	0	2	2	1	0	3	1
14	26	12	2	2	3	3	2	3		2	1	1	1		1	2	2	1	2	2	3	3	1	3	0	1	0	0	2	3	1	2	1	0	2	0	1	2	1	0	0	3	1	2	1
11	28	10		1	3	1	1	1	1	1	1	1	1	1	1	1	1	1	1	1	1	1	1	4	3	3	2	0	1	2	3	3	3	3	3	0	1	0	3	0	3	3	3	3	2
11	24	6		3	3	4	1	1	2	2	2	1	1	3	2	3	3	3	3	3	4	1	4	1	3	3	2	3	3	3	3	0	3	3	3	2	2	3	3	2	3	3	0	0	1
11	26	7		2	1	1	1	1	1	1	1	1	1	1	1	1	1	1	1	1	1	1	1	1	3	1	1	3	3	3	3	3	3	2	0	3	0	0	2	3	0	1	1	3	1
11	26	12	2	1	1	1	1	1	1	2	2	3	2	2	1	2	1	2	1	1	2	2	1	1	2	0	2	2	2	3	2	3	3	0	0	0	0	0	3	1	0	3	1	1	1
11	23	10		2	1	1	2	2	1	1	1	2	2	1	1	4	2	3	1	1	3	3	1	1	2	0	1	1	1	0	1	0	0	1	1	3	0	1	1	3	1	1	1	1	2
11	30	11		1	1	1	1	1	1	1	1	1	1	1	1	1	1	1	1	1	1	1	1	1	1	3	1	0	3	3	3	3	3	3	3	0	0	1	1	0	3	1	1	1	2
11	29	9		2	2	1	1	2	1	1	1	1	1	2	1	1	1	1	1	1	1	1	2	4	0	0	0	1	1	0	1	3	0	0	0	1	0	0	0	2	0	0	0	0	1
11	23	10		2	3	2	4	4		2	2	3	3		2	2	1	1	2	2	1	2	4	1	1	1	0	3	3	2	3	1	1	1	2	0	2	2	3	0	1	3	0	1	1
11	19	8		1	1	1	1	1		1	1	1	3		1	2	1	1	1	1	3	1	1	1	0	0	0	0	0	0	0	2	0	0	0	3	1	1	0	1	0	0	0	0	1
11	20	8		2	2	2	1	1	1	1	1	1	2	1	1	1	1	1	1	1	1	2	1	1	1	1	0	1	0	0	0	0	0	0	0	0	0	0	0	3	1	1	0	1	1
11	24	11		2	2	1	1	1	1	1	1	1	1	1	1	1	1	1	1	1	1	1	1	1	0	0	0	0	0	0	3	3	0	0	0	3	3	0	0	3	0	0	0	0	1
11	21	11		1	1	1	1	1	1	1	1	1	1	1	1	1	1	1	1	1	1	1	1	1	0	0	0	0	0	0	0	0	0	1	0	0	0	0	0	1	0	1	0	0	1
11	22	12	2	3	3	1	1	1	1	1	1	1	1	1	1	1	1	1	1	1	3	1	1	1	3	0	2	1	1	3	2	2	3	3	3	0	2	1	2	0	3	2	2	1	2
11	20	9		4	4	4	4	4	1	1	1	1	1	1	1	1	1	1	1	1	1	1	1	4	1	0	0	1	1	0	1	1	1	0	2	1	1	0	1	0	1	1	2	1	1
11	23	12	1	1	1	1	2	1	1	1	1	2	1	1	1	1	1	1	1	1	1	1	2	1	0	0	0	1	0	0	0	2	1	0	0	2	1	0	0	3	0	0	0	0	1
11	29	11		4	4	4	3	1		2	2	2	1		1	2	1	1	1	1	1	1	4	4	1	2	2	0	3	3	3	3	3	3	3	3	2	3	0	0	3	3	3	1	1
11	26	10		2	2	1	1	1	2	1	1	1	1	1	1	1	1	1	1	1	1	1	1	1	0	0	0	0	1	1	1	1	1	1	1	1	1	2	1	1	1	1	1	1	2
11	24	7		2	2	2	3	1	1	2	2	3	1	2	2	2	1	1	1	1	2	2	2	2	1	1	1	0	2	1	1	0	0	3	3	0	0	0	2	3	3	3	0	0	2
11	24	7		4	4	4	4	4	4	3	3	3	1	4	2	2	1	1	1	1	1	1	4	4	0	1	1	0	1	1	1	3	2	1	2	2	1	1	2	2	3	3	3	3	2
11	24	12	1	1	1	1	4	4	1	4	4	4	1	4	4	3	1	4	4	1	1	1	1	1	1	0	0	1	1	2	0	1	1	2	0	0	1	2	3	0	3	0	1	0	2
21	30	9		4	4	4	4	4	3	3	1	1	1	1	1	1	1	1	1	1	2	1	1	4	0	1	2	0	1	2	2	0	0	0	1	0	0	2	1	0	2	3	0	3	1
21	24	12	2	1	1	1	1	1	1	1	1	1	1	1	1	1	1	1	1	1	1	1	1	1	0	1	0	3	0	0	0	3	0	0	0	3	0	0	0	2	0	0	0	0	1
21	24	11		2	1	1	1	3	1	1	1	1	3	1	1	1	1	1	1	1	3	1	1	1	1	0	3	2	3	3	3	3	1	0	1	3	0	1	1	2	3	0	0	1	1
21	24	8		1	1	1	1	1	1	1	1	1	1	1	1	1	1	1	1	1	1	1	1	1	0	0	0	1	0	0	0	0	0	0	2	0	0	0	1	2	0	0	2	0	1
21	29	10		1	1	1	1	1	1	1	1	1	1	1	1	1	1	1	1	1	1	1	1	1	0	1	0	3	0	1	1	3	0	1	1	3	3	2	0	3	0	1	0	0	1
21	21	12	1	2	2	2	1	1	1	1	1	1	1	1	1	1	1	1	1	1	1	1	2	2	1	0	0	3	1	1	3	1	3	1	1	3	1	1	1	3	1	1	1	1	2
21	22	8		2	2	2	1	1	1	1	1	1	1	1	2	2	1	1	1	1	2	2	2	1	1	1	1	0	1	1	1	1	1	2	3	0	2	3	1	1	3	3	3	3	1
21	26	8		1	1	1	1	1	4	1	1	1	1	1	1	1	1	1	1	1	1	1	1	1	0	2	1	0	1	1	0	0	0	0	0	1	1	1	1	3	3	1	0	0	1
21	22	11		1	1	1	1	1	1	1	1	1	1	1	3	1	1	1	1	1	1	1	1	1	0	2	3	1	0	1	1	2	3	0	3	0	1	0	0	2	3	2	1	2	2
21	21	12	2	1	1	1	2	1		1	1	1	1		1	1	2	1	1	1	1	1	1	4	1	1	2	1	1	1	0	2	2	1	1	1	3	3	2	2	2	1	2	2	2
21	23	3		3	3	4	2	3	1	1	1	1	1	1	1	1	2	2	1	2	1	1	1	1	1	0	0	3	1	3	3	1	0	2	0	0	0	0	3	0	0	0	0	0	1
21	20	8		2	2	1	1	1	2	3	3	1	1	3	1	3	1	3	1	3	3	3	2	4	3	1	1	1	0	0	0	1	3	2	1	1	1	3	3	2	3	2	3	1	2
21	23	12	2	1	1	1	1	1	1	3	2	3	1	1	1	3	3	3	1	1	1	1	1	3	2	1	1	0	1	1	1	3	2	1	1	3	1	0	0	0	1	2	0	1	1
21	26	11		1	2	1	1	1	1	3	2	3	3	1	3	2	1	1	1	1	1	1	1	4	0	2	0	1	0	1	0	1	1	0	0	1	0	1	2	3	1	1	1	2	1
21	27	12	2	1	3	1	1	1	1	3	3	1	1	1	1	1	1	1	1	1	1	1	1	1	3	3	0	0	0	1	0	3	0	0	0	0	0	0	0	0	0	0	0	0	2
21	22	12	1	2	1	1	1	1		2	1	1	1		2	2	1	1	1	1	1	1	1	1	1	0	1	0	1	1	1	0	2	0	1	1	1	2	1	0	2	1	1	1	1
21	21	12	2	1	1	1	1	1	1	3	1	1	1	1	2	2	2	1	1	1	1	1	1	3	3	1	3	1	2	3	1	1	3	0	2	0	3	3	2	0	1	0	1	1	2
21	24	11		4	3	3	3	2	1	3	2	1	1	1	1	1	1	1	1	1	2	1	3	1	1	1	1	1	1	1	1	3	1	0	0	0	0	0	0	0	3	0	0	0	1
21	29	12	2	4	4	1	2	3	3	4	4	4	1	1	2	1	1	2	1	1	1	2	3	4	2	0	1	0	2	2	2	0	2	2	3	0	1	1	1	0	3	3	3	1	2
21	28	12	2	1	1	1	1	1	1	1	1	1	1	1	1	1	1	1	1	1	1	1	1	3	1	0	0	3	3	2	0	3	0	0	1	3	0	0	0	3	3	3	0	3	1
22	24	12	2	1	1	1	1	1	1	1	1	1	1	1	1	1	1	1	1	1	2	1	1	2	1	0	0	3	0	1	1	1	1	1	1	0	0	0	1	1	2	0	1	1	2
22	29	11		3	2	3	2	2		1	2	2	2		2	2	2	1	2	1	1	1	2	4	1	1	3	0	0	0	0	2	0	0	2	2	0	0	0	0	0	0	0	0	1
22	29	11		3	1	3	3	2	1	1	1	1	1	1	1	1	1	1	1	1	4	1	1	1	0	1	0	0	1	1	1	1	1	1	1	1	0	0	0	1	0	0	1	1	1
22	19	9		4	4	1	1	1	1	1	2	2	1	1	1	1	1	1	1	1	1	3	4	3	3	3	3	3	3	3	3	3	3	3	3	3	3	3	2	2	3	3	3	3	2
22	29	12	2	3	2	2	1	1	2	1	1	1	1	1	1	1	1	2	1	1	2	1	1	3	0	0	0	2	1	3	3	3	1	2	3	0	0	0	3	0	2	1	1	3	1
22	27	12	2	2	2	3	4	3	3	1	1	2	1	1	2	2	1	1	1	1	2	2	4	4	0	0	0	0	0	0	1	3	0	0	1	0	0	0	0	0	0	0	0	0	2
22	21	10		2	2	1	1	1	1	1	1	1	1	1	1	1	1	1	1	1	1	1	1	3	1	0	1	3	2	3	3	3	3	3	3	1	3	3	3	0	3	2	3	2	1
22	18	12	2	1	1	1	1	1		1	1	1	1		1	1	1	1	1	1	1	1	1	3	0	1	0	3	0	0	3	3	1	3	2	3	2	1	1	3	3	1	0	0	1
22	19	12	2	3	3	3	1	1		1	1	1	1		2	2	2	1	2	1	1	1	3	3	1	0	1	1	3	1	3	2	2	1	2	0	0	0	1	3	0	0	0	0	2
22	24	7		1	1	1	1	1	1	1	1	1	1	1	1	1	1	1	1	1	1	1	1	1	2	1	3	0	1	3	3	0	3	3	3	3	3	3	3	3	3	3	3	3	2
22	22	12	2	4	3	1	3	1		1	1	1	1		1	1	1	1	1	1	1	1	1	1	0	0	1	0	1	2	1	0	0	0	0	3	3	0	0	2	1	0	0	1	1
22	27	12	2	2	3	2	2	2	2	3	3	4	1	1	1	1	1	1	1	1	1	2	1	3	1	1	1	0	1	3	1	3	3	2	1	1	1	3	3	0	3	1	3	3	1
22	21	12	2	1	1	1	1	1		1	1	1	1		1	1	1	1	1	1	1	1	1	1	0	0	0	0	0	0	0	0	0	0	0	3	0	0	0	3	0	3	0	0	1
22	27	11		3	3	3	3	2	1	3	3	2	2	1	2	2	2	1	1	1	1	2	3	3	1	1	1	1	2	2	2	1	1	1	1	0	0	1	1	0	1	1	1	1	2
22	24	12	2	1	1	1	1	1	1	1	1	1	1	1	1	1	1	1	1	1	1	1	1	1	3	1	3	3	3	3	0	3	3	3	3	0	3	3	3	1	3	3	3	3	2
22	23	12	2	1	2	2	1	1		1	1	1	1		1	1	1	1	1	1	1	1	1	2	1	3	3	1	1	3	0	3	3	3	3	0	3	3	2	0	3	1	3	3	2
22	27	11		1	1	1	1	1		1	1	1	1		1	1	1	1	1	1	3	1	1	1	0	0	0	0	0	0	0	0	0	0	0	2	0	0	0	3	0	0	0	0	1
22	21	11		4	4	4	4	2	1	1	1	1	1	1	1	2	1	1	1	1	1	1	1	1	1	2	1	0	2	3	2	1	2	3	3	0	0	0	3	0	3	2	3	3	2
22	25	11		1	1	1	1	1	1	1	1	1	1	1	1	1	1	1	1	1	1	1	1	4	1	2	0	0	1	0	2	1	3	1	3	1	0	0	0	2	3	3	1	0	1
22	20	12	2	1	1	1	1	1		1	1	1	1		1	1	1	1	1	1	1	1	1	1	0	0	0	1	1	1	0	0	2	0	1	1	0	3	1	1	1	3	3	1	1
3	23	11		1	1	1	1	1	1	1	1	1	1	1	1	2	1	1	1	1	1	1	1	4	1	0	0	1	1	1	0	3	0	0	0	0	0	0	0	3	1	1	0	1	1
3	19	11		3	3	2	1	1	2	1	1	1	1	1	1	1	1	1	1	1	3	1	1	1	0	0	0	0	0	1	0	2	0	0	0	1	0	0	0	0	1	0	0	0	1
3	22	12	2	1	1	1	1	1		1	1	1	1		1	1	1	1	1	1	2	1	1	2	0	0	0	1	0	0	1	3	1	2	2	3	1	0	0	2	1	0	0	0	1
3	25	11		1	2	2	1	2	1	1	1	1	1	1	1	1	1	1	1	1	1	1	1	1	1	1	1	2	0	0	0	1	1	0	1	2	1	0	0	1	1	2	1	1	1
3	27	12	1	1	1	2	1	2	1	1	2	2	1	1	1	1	1	1	1	1	1	1	1	1	1	1	0	3	0	0	0	3	0	0	1	3	1	3	0	1	0	1	0	0	1
3	26	12	2	2	1	1	1	2	1	1	1	1	1	1	2	1	1	1	2	1	1	1	1	1	1	1	1	1	1	1	1	2	3	1	1	1	1	1	1	1	2	1	2	1	1
3	21	12	2	1	1	1	1	1	1	1	1	1	1	1	1	1	1	1	1	1	1	1	1	1	0	0	0	2	1	0	0	2	0	0	0	2	0	1	0	1	0	1	0	0	1
3	25	12	2	1	1	4	1	1		1	1	1	2		1	1	1	1	1	1	1	2	1	2	1	2	1	1	0	0	1	2	0	1	1	3	0	2	1	1	0	1	1	1	1
3	23	12	2	1	1	1	1	1	1	3	3	3	1	1	1	1	1	1	1	1	1	1	1	1	0	1	1	2	1	1	2	0	0	0	0	1	1	1	1	1	1	1	1	1	1
3	24	12	2	1	1	1	1	1	1	2	2	1	1	2	1	1	1	1	1	1	1	1	2	1	0	0	0	3	0	0	0	3	2	1	2	3	0	1	0	3	2	1	1	1	1
3	22	12	2	1	1	1	1	1		1	1	1	1		1	1	1	1	1	1	1	1	1	1	3	0	0	2	1	1	2	2	2	1	0	3	0	0	0	3	0	0	0	0	1
3	19	12	2	2	3	1	1	1		1	1	1	1		1	1	1	1	1	1	1	1	1	1	0	0	0	2	1	0	0	3	0	0	0	3	0	0	0	3	0	0	0	0	1
3	26	12	2	4	4	1	3	1	2	1	1	3	3	1	1	2	1	1	1	1	3	1	1	1	3	0	0	0	0	3	3	0	3	3	3	0	0	3	3	0	3	3	3	3	2
3	27	11		1	1	1	1	1	1	1	1	1	1	1	1	1	2	1	1	1	1	1	1	1	2	0	2	0	0	3	3	0	3	1	0	0	0	3	3	0	3	1	3	0	1
3	25	12	2	1	1	1	1	1	1	1	1	1	1	1	1	1	1	1	1	1	1	1	1	3	1	0	0	0	3	3	3	3	0	0	0	3	0	3	0	0	3	3	0	3	1
3	20	10		3	2	2	1	1	2	1	2	1	1	1	1	1	1	1	1	1	1	1	1	3	0	2	2	1	1	1	0	1	0	2	1	2	2	2	2	2	1	2	2	2	2
3	18	11		3	3	2	2	1	1	3	3	3	1	1	1	1	1	1	1	1	1	1	1	1	1	0	0	3	1	0	0	3	0	0	0	1	0	0	0	1	1	0	1	0	1
3	30	12	2	1	1	1	1	1	1	1	1	1	1	1	1	1	1	1	1	1	1	1	1	1	0	0	0	1	1	0	0	0	1	0	1	1	0	0	0	1	1	1	1	0	1
3	18	12	2	1	1	1	1	1	1	1	1	1	1	1	1	1	1	1	1	1	1	1	1	1	0	0	0	2	0	0	1	2	1	0	0	2	0	0	0	1	0	0	0	0	1
3	18	11		4	3	3	1	1	1	1	1	1	1	1	1	1	1	1	1	1	2	1	1	1	1	0	1	1	0	1	1	1	3	3	1	1	1	3	3	1	3	1	3	3	1
7	22	11		1	1	1	1	1	1	1	1	1	1	1	1	1	1	1	1	1	1	1	1	1	0	0	0	0	0	0	0	0	0	0	0	0	0	0	0	0	0	0	0	0	1
24	23	11		1	1	1	1	1	1	1	1	1	1	1	1	1	1	1	1	1	1	1	1	1	0	0	1	3	1	0	2	3	2	0	0	3	0	0	0	3	0	1	0	0	1
7	25	10		1	1	2	1	4	1	1	1	1	1	2	1	1	2	1	1	1	1	1	1	4	0	1	3	2	0	0	0	3	0	0	0	3	3	3	3	3	3	3	3	3	1
7	27	12	2	1	1	1	1	1	1	1	1	1	1	1	1	1	1	1	1	1	1	1	1	1	1	0	0	1	0	0	0	1	0	0	0	1	0	0	0	1	0	0	0	1	1
7	24	9		1	1	1	1	1	1	1	1	1	2	1	4	3	2	2	2	2	1	1	1	1	3	3	3	0	3	3	3	3	3	3	3	0	3	3	3	3	3	3	3	3	1
7	28	11		1	2	1	1	1	1	1	1	1	1	1	1	1	1	1	1	1	1	1	1	1	0	2	1	3	1	0	0	3	0	0	0	3	3	0	3	3	0	0	0	0	1
7	24	11		1	1	1	1	1	1	1	1	1	1	1	1	1	1	1	1	1	1	1	1	1	0	0	0	0	0	0	0	3	0	0	0	0	0	0	0	2	0	0	0	0	1
7	26	11		2	1	1	1	1	1	1	1	1	1	1	1	1	1	1	1	1	1	1	1	1	3	1	1	0	0	2	3	3	0	0	1	1	1	1	1	1	1	1	3	3	2
7	22	11		4	4	4	4	1		3	3	3	4		1	1	1	2	2	1	1	1	3	1	2	1	1	1	2	3	3	2	3	3	2	2	3	3	3	2	3	3	3	2	1
7	23	12	2	3	1	4	1	3	1	4	3	2	1	1	1	1	2	1	2	1	2	1	2	1	3	1	1	2	0	0	0	2	0	1	0	1	0	1	0	1	0	0	0	0	1
7	27	11		1	1	1	1	1	1	2	1	1	1	1	1	1	1	1	1	1	1	1	1	1	1	0	0	0	0	0	0	0	0	0	0	0	0	0	0	2	0	0	0	0	1
7	27	12	2	3	3	3	3	1	3	3	3	3	3	2	1	1	1	1	1	1	1	1	1	3	1	1	1	1	3	2	2	1	1	1	1	1	0	1	1	0	0	0	2	0	1
7	30	9		2	2	2	2	1	2	1	1	1	1	1	1	1	1	1	1	1	1	1	1	1	2	0	0	0	0	0	0	0	0	0	0	0	0	0	0	0	0	0	0	0	1
7	22	11		1	3	1	1	1	1	1	1	1	1	1	1	1	1	1	1	1	1	1	1	1	1	0	0	0	0	0	0	3	0	0	0	0	0	0	0	0	0	1	1	0	1
7	18	12	2	2	2	2	1	1		1	1	1	1		1	1	1	1	1	1	1	1	1	1	1	1	0	0	2	1	1	1	1	3	1	3	1	1	0	3	1	0	0	0	2
7	30	11		1	1	1	1	1	1	1	1	1	1	1	1	1	1	1	1	1	1	1	1	1	0	0	0	0	0	0	0	0	0	0	0	0	0	0	0	0	0	0	0	0	1
7	25	2		3	3	1	1	1	3	1	1	1	1	1	1	1	1	1	1	1	3	1	1	1	0	0	0	1	0	0	0	0	3	0	0	3	1	0	0	0	0	0	0	0	1
7	23	12	2	1	1	1	1	1	1	1	1	1	1	1	1	1	1	1	1	1	1	1	1	2	1	0	1	0	0	1	0	3	1	1	2	1	0	1	0	2	0	1	1	0	1
7	25	10		1	1	1	1	1	1	1	1	1	1	1	1	1	1	1	1	1	1	1	1	1	0	0	0	1	1	0	0	3	0	0	1	3	1	1	0	1	2	1	1	1	2
7	23	12	2	1	1	1	1	2	1	1	2	2	1	1	2	2	2	2	2	2	1	1	1	1	1	1	1	1	1	1	1	1	1	1	1	1	1	1	1	1	1	1	1	1	1
7	21	12	2	1	1	1	1	1		1	1	1	1		1	1	1	1	1	1	1	1	1	1	1	0	2	1	2	2	1	1	0	2	1	0	1	2	0	0	2	3	1	2	2
24	29	7		4	4	4	4	1		4	4	4	1		4	4	4	4	4	4	3	1	4	4	3	1	2	0	0	2	2	1	0	1	3	0	3	1	1	1	1	2	2	3	2
24	26	12	2	1	1	1	1	1	1	2	1	1	1	1	2	1	1	1	1	1	1	1	1	3	1	0	0	1	2	1	2	2	2	0	1	2	3	2	2	2	1	1	1	2	2
24	21	12	2	1	2	1	1	1	1	1	2	1	1	1	3	4	1	1	1	1	1	1	1	1	1	1	0	0	0	2	3	3	0	1	2	2	0	0	0	2	1	2	0	0	1
24	27	11		1	1	1	1	1	1	1	1	1	1	1	1	1	1	1	1	1	1	1	1	3	0	0	0	2	2	1	1	3	1	0	0	3	0	0	0	1	1	1	1	0	1
24	24	2		4	1	4	1	1		1	1	1	1		1	2	1	3	1	1	1	1	1	1	0	0	0	3	0	0	1	3	0	0	1	3	0	0	3	3	0	0	2	2	1
24	20	10		1	1	1	1	2	1	2	2	2	1	4	2	1	1	1	1	1	2	1	1	2	0	1	2	1	1	0	0	0	0	0	0	0	0	0	0	0	1	1	0	1	2
24	21	12	2	1	1	1	1	1		1	1	1	1		1	1	1	1	1	1	1	1	1	1	1	0	3	1	1	0	3	3	1	1	1	3	3	0	1	3	1	1	0	0	1
24	21	8		3	3	3	1	1	2	3	3	4	1	2	3	3	1	1	1	1	3	1	1	4	1	0	1	1	2	0	1	3	1	1	2	1	1	2	1	1	1	0	0	1	2
24	20	10		2	3	3	3	1	3	1	2	1	3	1	2	2	2	3	2	3	2	2	3	2	2	0	1	1	1	3	2	1	1	2	2	2	2	1	2	2	2	1	1	2	1
24	19	8		1	1	2	1	1		1	1	1	1		1	1	1	1	1	1	1	1	1	4	0	2	1	0	0	0	0	0	0	0	0	0	0	1	0	0	0	1	1	0	2
24	21	12	2	2	2	2	2	1		1	1	1	2		1	1	1	1	1	1	1	1	1	1	0	1	1	0	0	1	0	0	0	0	1	0	0	0	0	3	0	1	3	0	2
24	27	10		4	4	1	1	1	3	1	1	1	1	1	1	1	1	1	1	1	1	1	4	4	3	0	3	0	0	3	3	1	2	2	0	1	2	3	2	0	1	0	3	0	1
24	19	9		1	1	1	1	1	1	1	1	1	1	1	1	1	1	1	1	1	1	1	1	1	3	3	2	2	2	3	2	2	2	3	2	1	3	2	2	3	1	3	2	0	1
24	24	8		1	1	1	1	4		1	1	1	1		1	1	1	1	2	1	1	1	1	1	0	0	0	0	0	0	0	1	0	0	0	3	0	0	0	0	0	0	0	0	1
24	25	8		1	2	1	1	1	1	1	1	1	1	1	1	1	1	1	1	1	1	1	1	2	1	1	0	1	1	1	1	1	1	0	0	1	1	0	0	1	0	0	0	0	1
24	20	11		3	3	1	1	1	3	1	1	1	1	1	1	1	1	1	1	1	1	1	2	1	0	1	0	0	1	1	1	1	1	1	1	0	0	1	1	1	1	1	1	1	2
24	19	9		1	1	2	1	1		1	1	1	1		1	2	1	1	1	1	1	1	1	4	1	0	1	0	0	2	1	1	0	1	1	3	1	0	0	3	1	3	3	1	2
24	20	11		1	1	1	1	1		1	1	1	1		1	1	1	1	1	1	1	1	1	1	0	0	0	1	0	0	0	2	1	0	0	3	0	0	0	0	0	0	0	0	1
24	25	11		3	2	1	2	1	2	3	3	3	1	1	2	2	2	2	1	2	1	1	1	3	0	1	1	0	0	0	0	1	1	0	1	1	1	0	1	1	0	1	0	0	1
2	18	12	2	2	2	1	1	1		1	1	1	1		1	1	1	1	1	1	2	1	1	2	0	0	0	0	0	0	0	0	0	0	0	0	0	0	0	0	0	0	0	0	1
2	22	12	1	3	3	3	1	1	1	1	1	3	1	1	1	1	1	1	1	1	4	1	1	3	2	0	0	2	2	2	1	3	0	0	0	1	0	2	0	3	2	1	0	1	1
2	24	11		3	3	1	1	1	1	1	1	1	2	1	1	1	2	1	1	1	1	1	1	1	1	0	0	1	0	1	1	1	1	1	1	1	1	1	1	0	1	1	1	1	1
2	18	8		2	1	1	1	1		1	1	1	1		1	1	1	1	1	1	1	1	1	1	0	0	0	3	0	0	0	3	0	0	0	3	1	1	1	3	1	0	0	1	1
2	24	9		2	2	2	2	2	1	1	1	1	1	1	1	1	1	1	1	1	1	1	1	1	1	2	0	0	0	0	0	0	0	0	1	0	0	0	0	0	1	0	0	0	2
2	22	11		4	4	4	4	3		1	1	3	3		1	1	1	1	1	1	4	1	4	3	3	1	1	0	2	3	1	3	3	3	3	1	1	3	1	1	3	1	1	3	2
2	20	11		1	1	1	2	2	1	2	2	2	1	1	1	1	1	1	1	1	1	1	1	1	0	0	1	1	0	1	1	1	1	1	1	0	1	1	1	0	1	1	0	1	1
2	22	7		1	1	2	2	2	2	2	2	2	1	2	1	4	4	3	2	2	2	2	2	3	0	0	0	0	0	0	0	0	0	0	0	1	0	1	0	3	3	0	0	0	2
2	30	12	2	2	2	1	1	1	1	1	1	1	1	1	1	2	2	1	2	1	1	1	1	2	2	0	0	1	0	0	0	1	1	0	0	1	1	1	1	1	1	0	0	1	2
2	23	12	2	2	3	1	1	1	1	1	1	1	1	1	1	1	1	1	1	1	4	1	2	4	0	0	0	0	1	1	1	1	1	1	3	0	1	1	1	0	1	1	1	1	1
2	30	12	2	1	1	1	1	1	2	1	1	1	1	2	1	1	1	1	2	1	1	1	1	1	0	1	1	3	3	3	3	3	3	3	1	1	2	1	0	0	0	0	3	3	1
2	25	12	1	1	1	1	1	1	1	1	1	1	1	1	2	1	1	1	1	1	1	1	1	4	2	2	1	0	1	2	1	1	3	1	3	1	1	3	2	1	3	1	3	2	2
2	21	12	2	3	2	3	2	1	1	1	3	1	1	1	1	1	1	1	1	1	1	1	1	3	1	1	2	2	2	3	0	2	2	0	0	2	3	0	0	3	1	2	0	0	1
2	23	10		1	1	1	1	1	1	1	1	1	1	1	1	1	1	1	1	1	2	1	1	1	0	0	0	3	0	0	0	3	0	0	0	3	0	0	0	3	0	0	0	0	1
2	23	10		2	1	2	2	3	1	1	1	1	1	1	1	1	1	1	1	1	2	1	2	4	0	0	0	3	3	0	3	3	0	0	0	3	0	0	0	3	3	3	0	3	1
2	29	12	2	3	3	3	1	1	1	2	1	2	3	1	2	3	1	1	1	1	1	2	3	4	2	0	3	0	2	2	3	1	3	3	3	0	1	3	3	0	1	1	0	2	1
2	24	12	2	1	1	1	1	1	1	1	1	1	1	1	1	1	1	1	1	1	1	1	1	1	1	0	0	0	1	1	1	0	1	1	1	2	1	1	0	2	1	1	0	1	2
2	23	11		1	1	1	1	1	1	1	1	1	1	1	1	1	1	1	1	1	1	1	1	1	0	0	0	1	0	0	0	0	0	0	0	1	1	0	0	1	2	0	1	0	2
2	25	12	2	1	1	1	1	1	1	1	1	1	1	1	1	1	1	1	1	1	1	1	1	1	1	0	0	0	0	1	1	2	0	0	0	2	0	1	0	3	1	0	1	1	1
2	23	12	2	3	3	1	2	1	1	1	2	2	1	1	1	3	1	1	1	1	1	1	1	3	2	0	0	2	0	0	2	2	3	2	2	1	2	2	2	2	2	2	2	2	1
1	30	12	2	3	3	1	3	1	2	1	1	1	1	1	1	1	1	1	1	1	1	1	1	1	2	1	1	0	1	1	1	0	1	0	0	1	1	1	0	0	0	1	1	1	1
1	22	12	2	3	3	1	3	1	1	1	1	1	1	1	1	1	1	1	1	1	1	1	1	1	0	1	1	0	0	0	0	1	1	0	0	1	0	0	0	0	0	1	1	1	1
1	27	7		1	4	4	3	1		1	1	1	1		1	4	1	1	1	1	2	1	2	4	2	0	0	3	3	1	0	0	1	0	3	3	1	2	1	1	3	1	1	1	1
1	21	12	2	2	2	1	1	1	1	1	1	2	1	1	1	1	1	1	1	1	1	1	1	1	0	0	1	2	0	1	0	3	3	2	0	3	1	1	1	3	2	0	2	1	1
1	20	10		1	1	1	1	1	1	1	1	1	1	1	1	1	1	1	1	1	1	1	1	1	0	0	0	3	0	0	0	0	0	0	0	0	0	0	0	0	0	1	0	0	1
1	19	12	2	1	1	1	1	1	1	1	1	1	1	1	1	1	1	1	1	1	4	1	1	1	3	3	3	0	3	3	3	1	1	3	3	0	2	3	2	3	3	3	3	3	2
1	28	12	2	1	1	1	1	1	1	3	3	1	1	1	1	1	1	1	1	1	1	1	1	1	0	0	0	3	0	0	0	3	1	3	0	3	0	0	3	3	0	1	0	0	1
1	25	12	2	4	3	4	4	4	3	1	1	1	1	2	1	1	1	1	1	2	1	1	4	4	0	0	0	1	1	1	2	1	0	2	0	1	0	3	1	1	1	0	0	1	1
1	20	12	2	2	3	1	1	1		1	1	1	1		1	1	1	1	1	1	1	1	1	1	3	1	0	0	0	1	1	3	0	0	1	1	2	1	1	0	0	0	1	0	1
1	18	9		2	1	2	1	1	1	1	1	1	2	1	4	4	4	2	1	1	1	1	1	4	1	0	0	0	3	0	0	3	3	0	0	0	2	0	0	0	3	0	0	0	1
1	27	11		1	1	1	1	1	1	1	1	1	1	1	1	1	1	1	1	1	1	1	1	4	3	0	0	1	1	0	0	1	0	0	0	0	0	0	0	1	1	2	1	1	1
1	25	12	2	1	1	1	1	1		1	1	1	1		1	1	1	1	1	1	1	1	1	1	0	0	2	0	0	2	2	2	1	2	2	3	0	1	0	3	3	0	1	0	1
1	25	11		2	3	2	2	2	1	3	3	3	2	2	1	1	1	1	1	1	4	1	1	4	1	1	1	3	1	2	1	3	2	1	1	3	2	2	1	1	1	0	2	1	1
1	23	9		2	2	4	2	1	3	1	1	1	1	1	1	2	1	1	1	1	1	1	3	1	1	2	3	3	0	0	1	1	1	0	0	1	0	0	0	2	0	0	0	2	1
1	26	11		1	3	1	1	1	2	3	1	1	1	1	1	1	1	1	1	1	3	1	1	1	0	0	0	0	0	0	0	0	0	0	0	0	0	0	0	3	0	0	0	0	1
1	28	12	1	1	1	1	1	1	1	1	1	1	1	1	1	1	3	1	1	1	4	1	1	4	2	0	1	2	0	2	1	0	1	3	0	1	1	2	0	1	1	1	0	0	2
1	22	11		1	1	1	1	1	1	1	1	1	1	1	1	1	1	1	1	1	1	1	1	1	0	1	1	1	1	3	3	3	1	1	1	1	1	1	1	1	1	1	1	1	2
1	25	11		1	1	1	1	1	1	1	1	1	1	1	1	1	1	1	1	1	2	1	1	2	0	0	0	0	0	0	0	3	3	1	1	1	1	1	1	2	2	1	0	0	1
1	20	12	2	1	1	1	1	1		1	1	1	1		1	1	1	1	1	1	2	1	1	1	3	3	0	3	0	0	0	3	3	0	3	0	3	3	3	0	3	3	3	3	2
1	19	12	2	1	1	1	1	1		1	1	1	1		1	1	1	1	1	1	1	1	1	1	0	1	0	0	0	1	0	2	0	1	0	0	0	1	0	3	1	0	0	0	1
23	18	5		3	3	1	1	1	2	1	1	1	1	1	1	1	1	1	1	1	1	1	1	1	0	0	0	3	0	0	0	3	0	0	0	2	0	0	0	3	0	0	3	1	1
23	24	10		1	1	1	1	1	1	1	1	1	1	1	1	1	1	1	1	1	1	1	1	1	0	0	0	0	0	3	0	0	0	0	0	3	0	3	3	3	0	0	3	3	1
23	28	10		1	1	1	1	1	1	1	1	1	1	1	3	3	3	3	3	3	1	1	1	4	0	0	0	2	0	0	0	1	0	0	0	2	0	0	0	2	0	0	0	0	1
23	19	7		1	1	1	1	1	1	1	1	1	1	1	1	1	1	1	1	1	1	1	1	1	0	0	1	0	0	1	1	1	1	1	1	0	1	1	1	1	3	1	0	0	1
23	26	12	1	3	3	3	3	3	1	3	3	3	3	1	3	3	3	3	2	2	1	1	3	3	1	1	1	1	1	3	2	3	3	3	3	3	3	3	1	1	3	1	1	2	2
23	27	11		3	2	1	1	1	1	1	1	1	1	1	1	1	1	1	1	1	1	1	1	4	1	1	1	0	1	1	1	0	1	1	1	0	1	1	1	1	1	1	0	1	1
23	22	10		1	1	1	1	1		1	1	1	1		3	3	1	3	1	1	3	2	1	1	0	0	0	0	0	0	0	0	0	0	0	0	1	1	1	0	0	0	0	0	2
23	28	9		1	1	1	1	1	1	1	1	1	1	1	1	1	1	1	1	1	1	1	1	4	3	3	3	0	3	3	3	3	3	3	3	3	3	0	3	3	3	3	3	3	1
23	23	12	1	2	2	2	1	1	2	1	3	2	2	2	1	1	1	1	1	1	1	1	1	3	0	0	1	1	1	3	0	3	3	3	3	0	3	3	1	0	1	1	2	1	2
23	25	7		4	1	3	4	1		1	2	4	3		1	3	2	3	3	1	3	2	2	3	2	2	2	2	1	1	2	2	2	3	3	3	2	0	1	2	3	0	3	3	1
23	27	11		4	4	4	4	4	2	1	4	3	1	4	1	1	1	1	1	1	1	1	1	4	2	3	3	2	2	2	3	3	3	3	3	1	3	3	3	3	3	3	3	3	2
23	25	12	2	1	1	1	1	1	1	1	1	1	1	1	1	1	1	1	1	1	1	1	1	1	1	0	0	1	0	0	0	2	0	0	0	1	0	0	0	1	0	0	0	0	1
23	25	12	2	1	1	1	1	1	1	1	1	1	1	1	1	1	1	1	1	1	1	1	1	1	2	0	0	3	1	1	2	1	3	3	3	0	2	2	2	0	3	3	3	3	2
23	19	12	2	1	1	1	1	1	1	1	1	1	1	1	1	1	1	1	1	1	1	1	1	4	0	0	0	0	0	0	0	1	0	0	0	1	0	0	0	1	0	0	0	0	1
23	20	7		4	3	4	4	3		1	1	1	1		1	1	4	1	4	1	1	1	4	4	3	3	3	3	3	3	3	3	3	3	3	3	3	0	3	3	3	3	3	3	1
23	21	12	2	1	1	1	1	1	1	1	1	2	1	1	1	1	1	1	1	1	1	1	1	1	1	0	0	0	0	0	0	0	0	0	0	0	0	0	0	0	0	0	0	0	1
23	27	10		3	4	3	2	1		3	4	4	1		1	2	1	1	1	1	1	1	3	4	0	1	1	1	2	3	2	1	2	1	0	0	2	2	2	0	3	2	1	1	1
23	25	11		2	1	2	1	1	1	1	1	1	1	1	1	1	1	1	1	1	1	1	1	3	1	1	2	1	3	3	3	3	2	2	2	0	0	0	0	1	3	0	0	2	1
23	26	12	2	1	1	2	1	1	2	2	1	1	1	1	1	1	1	1	1	1	1	1	2	1	1	0	1	1	1	1	1	2	1	0	1	2	1	1	0	0	1	1	0	0	1
23	23	12	2	3	3	3	1	1	1	1	1	1	1	1	1	1	1	1	1	1	1	1	1	1	3	2	2	0	0	0	1	0	1	2	2	1	1	1	0	1	3	2	2	2	2
27	21	11		1	1	1	1	1	1	1	1	1	1	1	1	1	1	1	1	1	1	1	1	4	0	0	0	0	0	0	0	0	0	0	0	0	0	0	0	0	0	0	0	0	1
27	24	9		4	4	2	3	2	3	1	1	1	3	1	1	1	2	1	1	1	1	1	1	1	1	1	1	0	1	1	0	1	0	0	1	1	1	1	0	1	1	2	0	2	1
27	24	10		1	2	1	1	1	1	1	1	1	1	1	1	1	1	1	1	1	1	1	1	3	0	0	0	3	0	0	0	1	3	0	0	2	0	0	0	3	0	0	0	0	1
27	21	12	2	1	1	1	1	1		1	1	1	1		1	2	1	2	1	1	1	1	2	1	0	1	1	0	0	0	0	0	0	0	0	2	1	0	1	1	1	3	1	0	2
27	21	11		2	2	2	1	1		1	1	1	1		1	1	1	1	1	1	1	1	1	1	1	0	0	1	1	1	1	0	1	0	1	3	1	1	1	1	0	1	0	0	1
27	20	12	2	2	2	3	3	1	1	2	2	2	2	1	1	2	1	2	1	1	2	1	1	3	3	1	1	1	3	3	3	3	3	3	3	1	1	1	1	2	3	3	2	2	2
27	20	10		3	3	3	2	1	2	1	2	2	1	1	1	3	2	1	2	1	1	1	1	1	0	1	1	1	1	1	1	3	0	1	0	0	0	0	1	0	0	0	0	1	1
27	30	10		2	4	1	1	1	1	1	1	3	2	4	1	1	1	1	1	1	1	1	4	4	3	1	1	1	1	3	3	2	1	1	1	2	2	1	0	2	2	0	0	0	1
27	20	12	1	2	1	1	2	1	1	1	1	2	1	1	2	2	2	1	1	1	1	1	1	1	1	1	0	3	1	1	1	2	0	0	0	0	0	1	1	3	0	1	1	2	1
27	30	10		3	1	2	1	1	3	1	1	1	1	1	1	2	1	1	1	1	1	1	1	1	1	0	1	2	0	0	0	3	0	0	0	0	0	0	0	0	0	1	1	1	1
27	20	7		4	4	4	4	3		2	2	3	1		1	1	1	1	1	1	2	1	2	1	0	0	1	1	1	1	1	1	1	0	0	3	1	1	0	3	1	0	1	2	1
27	25	12	1	3	3	4	4	1	3	1	1	1	1	1	1	1	1	1	1	1	1	1	2	1	3	0	0	0	1	3	3	3	3	2	0	2	1	2	0	2	0	0	0	0	1
27	30	4		1	1	4	3	4	2	3	2	4	2	3	3	4	2	3	3	2	1	1	1	1	1	2	2	3	2	1	1	0	2	3	2	2	1	2	3	2	1	3	2	1	1
27	25	11		2	2	2	2	2	2	2	2	1	1	1	2	1	1	2	1	1	1	1	1	1	0	1	0	0	0	3	3	3	3	3	0	0	3	3	0	1	1	0	0	0	2
27	27	12	1	3	3	3	2	1	2	1	1	1	1	1	2	2	1	2	1	1	3	1	1	1	0	1	0	1	1	1	0	1	1	1	1	0	1	1	1	0	1	1	0	1	1
27	26	10		2	1	1	1	1	1	1	1	1	1	1	1	1	1	1	1	1	1	1	1	4	3	3	0	3	0	3	3	3	3	3	3	0	0	3	0	0	3	3	0	0	1
27	20	12	2	1	1	1	1	1	1	1	1	1	1	1	1	1	1	1	1	1	1	1	1	2	1	0	0	0	3	2	0	1	3	0	0	2	0	1	0	3	0	0	0	0	2
27	23	12	2	3	3	3	3	2	2	1	1	1	1	1	1	1	1	1	1	1	1	1	1	3	2	0	0	2	1	2	2	0	3	1	1	1	1	2	1	1	3	1	1	1	1
27	30	12	1	1	3	1	1	1	1	1	1	1	1	1	1	1	1	1	1	1	1	1	1	3	0	0	0	2	1	1	1	1	0	0	0	3	0	0	0	3	0	0	0	0	1
27	21	12	2	2	1	1	1	1		1	1	1	1		1	2	1	1	1	1	1	1	1	1	1	1	1	3	1	1	3	3	0	0	1	2	1	0	1	1	2	1	1	0	1
19	29	7		1	1	1	1	1	1	1	1	1	1	1	1	1	1	1	1	1	1	1	1	1	3	3	3	3	3	3	3	3	3	3	3	3	3	3	3	0	3	0	3	3	1
19	29	6		2	3	2	2	1	2	1	1	1	1	1	1	1	1	1	1	1	2	1	3	4	0	1	0	1	0	0	1	3	1	2	0	0	1	2	0	1	0	2	0	0	1
19	22	12	1	2	2	1	1	1	1	1	1	1	1	1	2	2	1	1	1	1	1	1	1	1	1	0	0	0	0	0	1	1	1	1	1	0	1	1	1	1	0	0	1	1	1
19	30	12	2	2	3	2	2	1	2	1	1	3	1	1	2	2	1	1	3	1	1	1	1	4	1	2	1	3	0	1	3	3	2	1	1	2	0	1	1	3	3	3	0	1	1
19	27	12	2	1	1	1	1	1	1	1	1	1	1	1	1	1	1	1	1	1	1	1	1	1	1	2	3	1	1	1	3	3	0	0	1	0	3	2	2	1	0	1	1	1	1
19	24	12	2	1	1	1	1	1		1	1	1	1		1	1	1	1	1	1	1	1	1	1	0	0	0	0	0	1	0	1	1	1	1	1	0	1	0	3	3	2	1	1	1
19	21	10		2	2	1	2	1	1	1	1	1	1	1	1	1	1	1	1	1	1	1	1	1	0	0	0	0	0	0	0	0	0	0	0	0	0	0	0	0	0	0	0	0	1
19	30	10		3	3	1	1	1	1	1	1	1	1	1	1	1	1	1	1	1	4	1	1	1	0	0	0	3	1	1	0	3	0	0	1	3	1	0	0	3	3	0	0	0	2
19	24	8		1	1	1	1	1	1	1	1	1	1	1	1	1	1	1	1	1	1	1	1	1	0	0	1	0	3	1	0	0	0	1	2	3	1	0	0	0	1	0	1	1	1
19	28	8		2	2	1	1	1	2	1	1	1	1	1	1	1	1	1	1	1	2	1	1	1	1	1	2	0	1	1	1	2	2	3	1	3	3	3	3	2	3	3	3	3	1
19	25	12	1	3	3	2	2	2		1	1	1	1		1	1	1	1	1	1	1	1	1	1	0	0	0	0	0	3	2	1	0	2	3	3	1	0	0	0	3	2	2	1	2
19	27	12	2	1	1	1	1	1	1	1	1	1	1	1	1	1	1	1	1	1	1	1	1	1	0	0	0	1	0	2	2	2	0	0	0	2	1	0	0	2	0	0	0	0	1
19	30	12	2	3	4	4	1	1	1	1	1	1	1	1	1	1	1	1	1	1	1	1	4	4	2	0	1	2	1	2	0	3	1	0	0	1	0	0	0	1	2	1	0	1	1
19	19	9		2	1	1	1	1		1	1	1	1		1	1	1	1	1	1	1	1	1	1	1	0	1	3	3	3	0	2	3	3	0	0	0	0	0	2	3	3	3	3	2
19	23	11		1	2	1	1	1	1	1	1	1	1	1	1	1	1	1	1	1	2	1	1	1	1	1	1	0	0	1	0	1	1	1	1	0	1	1	1	0	1	1	1	1	1
19	30	12	2	1	1	1	1	1	1	1	1	1	1	2	1	1	1	1	1	1	1	1	1	1	0	1	2	0	1	0	0	1	1	1	0	1	0	0	2	3	1	0	1	2	1
19	20	12	2	1	1	1	1	1	1	1	1	1	1	1	1	1	1	1	1	1	1	1	1	1	1	0	0	0	0	0	0	0	0	0	0	0	0	1	0	0	0	1	0	0	1
19	21	11		1	1	1	1	1	1	1	1	1	1	1	1	1	1	1	1	1	1	1	1	4	1	1	0	1	2	3	3	2	1	1	3	0	2	3	0	3	2	1	0	1	1
19	27	12	2	1	1	2	2	1	1	1	1	1	1	1	1	1	1	1	1	1	1	1	1	3	2	0	0	1	0	0	0	3	0	0	1	1	1	0	1	1	0	1	0	0	1
19	25	11		1	1	1	1	1	1	1	1	1	1	1	1	1	1	1	1	1	1	1	1	1	1	2	0	3	2	2	1	3	2	1	1	2	3	1	1	3	1	2	2	1	1
9	22	12	2	3	2	1	2	1	3	1	3	1	1	1	2	2	1	1	1	1	4	1	2	3	2	2	2	1	3	3	2	1	3	3	3	1	2	3	1	1	2	2	1	1	2
9	19	11		1	1	1	1	1		1	1	1	1		1	1	1	1	1	1	2	1	1	1	2	1	1	1	2	2	2	0	1	1	2	1	1	1	0	1	1	0	0	0	1
9	24	5		2	1	2	2	1	2	2	1	1	2	2	3	1	2	2	1	1	2	2	2	2	1	2	1	1	1	0	2	2	0	3	2	1	1	1	0	3	2	3	1	1	2
9	19	8		3	3	3	3	3		1	1	1	1		1	1	1	1	1	1	1	1	1	1	0	0	0	0	0	0	0	0	0	0	0	0	0	0	0	0	0	0	0	0	2
9	28	12	1	2	1	1	1	1		1	1	1	1		1	1	1	1	1	1	1	1	1	1	0	1	0	3	0	2	1	3	0	0	0	3	0	1	0	3	0	1	0	0	1
9	23	12	2	1	1	1	1	1		1	1	1	1		1	1	2	1	1	1	1	1	1	1	1	1	0	3	0	0	3	3	0	0	0	3	0	0	0	3	0	0	0	0	1
9	29	10		1	1	1	1	1	1	2	2	2	1	2	2	2	1	2	1	1	3	1	1	3	0	0	0	0	0	0	0	0	0	0	0	0	0	0	0	0	0	0	0	0	1
9	24	12	1	3	3	3	3	2	1	1	1	1	1	1	1	1	1	1	1	1	1	1	1	1	0	1	0	1	2	3	3	3	1	0	2	1	0	0	0	0	2	2	0	2	1
9	25	12	2	1	1	1	1	1	2	1	1	1	1	1	3	3	1	2	1	1	1	1	1	4	2	0	3	1	1	1	2	3	1	1	0	2	0	1	2	3	1	0	2	2	2
9	21	9		4	4	4	3	3	3	4	4	3	1	4	4	2	3	1	1	1	1	1	1	1	3	1	0	3	3	0	2	1	2	2	1	1	0	0	1	2	2	1	1	0	1
9	18	10		1	1	1	1	1		1	1	1	1		1	1	1	1	1	1	3	3	1	1	3	1	1	1	1	0	0	1	0	2	3	3	2	1	1	3	2	2	2	2	1
9	23	9		3	3	1	3	1	1	2	1	1	1	1	1	1	1	1	1	1	1	1	1	3	3	1	1	1	3	3	3	3	1	3	3	2	3	3	3	3	3	1	3	1	1
9	22	12	1	1	1	1	1	3	1	1	1	1	1	1	1	1	2	2	1	1	1	1	1	1	0	1	2	1	1	0	0	3	1	1	0	1	3	3	3	1	1	1	0	0	1
9	26	12	2	1	1	1	1	1	1	1	1	1	1	1	1	1	1	1	1	1	1	1	1	1	0	0	0	0	0	0	0	0	0	0	0	0	0	0	1	0	0	0	0	0	1
9	29	11		1	1	1	1	1	1	1	1	1	1	1	1	1	1	1	1	1	1	1	1	1	1	1	0	3	0	3	3	3	1	1	1	1	0	0	0	1	1	1	1	1	2
9	18	11		1	1	1	1	1		1	1	1	1		1	1	1	1	1	1	1	1	1	1	0	0	0	3	0	0	0	0	0	0	0	3	0	0	0	0	0	0	0	0	1
9	21	12	2	1	1	1	1	1	1	1	1	1	1	1	1	1	1	1	1	1	1	1	1	1	0	0	0	3	0	0	0	3	0	0	0	2	0	0	0	3	0	0	1	0	1
9	24	12	2	2	1	1	1	1	1	1	1	1	1	1	1	1	1	1	1	1	1	1	1	4	2	1	1	1	1	1	1	1	1	0	1	1	1	3	1	1	1	1	0	1	2
9	23	12	2	1	4	1	1	1	1	1	1	1	2	1	1	1	1	1	1	1	1	1	1	4	0	2	0	2	1	2	0	0	1	1	1	0	1	0	0	0	3	0	0	0	2
9	18	10		1	1	1	1	1	1	1	1	1	1	1	1	1	1	1	1	1	1	1	1	1	0	0	0	1	0	0	0	2	0	0	0	1	0	0	0	0	0	0	0	0	1
10	30	12	2	4	4	4	4	4	4	4	4	4	4	4	4	4	4	4	4	4	4	4	4	4	3	3	3	0	3	3	3	0	3	3	3	0	3	3	3	3	3	3	3	3	2
10	28	7		1	1	1	1	1	1	1	1	1	1	1	1	1	1	1	1	1	1	1	1	1	1	0	0	3	3	0	0	3	0	0	0	3	0	0	0	3	0	0	0	0	2
10	26	12	2	1	1	1	1	1		1	1	1	1		1	1	1	1	1	1	1	1	1	2	0	0	0	0	1	1	0	2	0	1	2	2	2	2	1	2	1	1	1	0	1
10	26	7		2	4	2	1	2	2	1	1	1	1	1	1	1	1	1	1	1	1	1	1	1	1	0	0	1	1	0	0	0	0	0	0	0	0	0	0	0	0	0	0	0	1
10	20	9		1	1	1	1	1	1	1	1	1	1	1	1	1	1	1	1	1	1	1	2	2	0	0	0	0	0	0	0	0	0	0	0	0	0	0	0	0	0	0	0	0	1
10	23	12	2	1	1	1	1	1	1	1	1	1	1	1	1	1	1	1	1	1	1	1	1	2	0	0	0	3	0	0	0	3	0	0	1	3	3	0	0	3	0	0	0	0	1
10	26	11		3	1	3	2	2	2	3	3	3	1	1	3	3	3	1	1	1	1	1	1	4	2	1	1	0	0	3	1	3	3	3	1	0	1	3	3	0	1	2	3	3	2
10	27	12	1	3	3	3	2	2	3	3	3	3	3	1	1	1	1	1	2	3	2	2	2	2	0	0	0	0	1	1	1	1	1	1	1	2	1	0	0	0	1	1	0	1	2
10	30	11		2	1	2	2	1	1	1	1	1	1	1	2	1	1	1	1	1	1	1	1	1	0	0	0	0	1	3	0	2	0	0	0	2	0	0	0	2	0	0	0	0	1
10	26	2		3	4	1	2	1	2	1	2	2	1	1	1	1	1	1	1	1	2	1	4	4	1	0	0	0	2	0	3	0	0	0	0	0	1	2	0	0	0	0	0	0	1
10	30	5		1	3	1	3	2	4	3	4	1	1	3	3	3	1	1	1	1	4	1	2	3	0	1	3	3	3	3	3	3	3	3	3	1	0	0	0	1	1	1	3	3	2
10	26	12	2	1	1	2	1	1	1	1	1	1	1	1	1	1	1	1	1	1	1	1	1	1	1	0	1	1	0	1	0	1	1	1	1	1	0	1	1	3	0	0	1	0	1
10	21	11		1	1	1	1	1	1	1	1	1	1	1	1	1	1	1	1	1	1	1	1	1	1	1	1	3	3	1	0	1	3	1	1	1	1	1	0	1	0	1	0	0	1
10	30	12	1	1	1	1	1	1	1	1	1	1	1	1	1	1	1	1	1	1	1	1	1	1	0	0	0	3	0	0	0	3	0	0	0	3	0	0	0	3	3	0	0	0	1
10	22	11		4	1	3	1	1	1	1	1	1	1	1	1	1	1	1	1	1	1	1	1	4	3	0	1	0	0	1	0	1	2	2	2	0	0	3	0	2	3	1	0	1	2
10	24	10		4	4	4	4	1	4	1	1	1	1	1	1	2	2	2	1	2	2	2	4	4	0	1	2	0	1	0	1	1	0	2	0	3	3	0	0	3	1	2	2	3	1
10	23	12	2	1	1	1	1	1		1	1	1	1		1	1	1	1	1	1	3	1	1	1	1	0	0	1	1	0	0	3	1	0	0	1	0	0	0	1	0	0	0	0	1
10	26	12	2	1	1	1	1	1	1	1	1	1	1	1	1	1	1	1	1	1	1	2	1	1	1	0	0	1	1	2	0	0	1	0	0	0	0	1	0	1	0	2	0	0	2
10	18	12	2	1	1	1	1	1		1	1	1	1		1	1	1	1	1	1	1	1	1	1	0	1	0	3	1	1	0	3	2	1	0	2	0	0	0	0	0	3	1	0	1
10	23	11		3	2	1	1	1	1	2	1	1	1	1	3	4	1	4	1	2	1	1	1	3	1	0	2	0	1	3	3	0	3	2	3	0	3	3	1	0	3	3	3	3	1
16	30	9		4	4	4	4	4	1	4	4	4	3	1	1	1	2	1	1	1	1	1	3	4	2	0	0	1	3	1	1	2	3	1	2	1	2	0	0	1	3	3	3	3	2
16	30	11		2	3	2	3	1	3	1	1	1	1	1	1	1	1	1	1	1	1	1	2	1	0	1	1	1	1	1	1	1	1	1	1	1	1	1	1	1	1	1	1	1	1
16	23	12	2	1	1	1	1	1	1	3	1	1	1	1	1	1	1	1	1	1	3	1	1	1	0	0	0	2	1	0	1	1	1	1	1	1	0	1	1	1	1	1	1	1	1
16	28	11		3	4	2	3	1	1	2	1	1	1	1	1	1	2	1	1	1	3	1	2	1	1	0	0	0	1	0	0	2	0	0	1	2	0	0	0	0	0	0	0	0	1
16	27	7		2	2	1	3	1	1	1	1	1	1	1	1	1	1	1	1	1	4	1	1	4	1	2	0	1	0	1	2	1	1	2	2	1	2	2	1	1	2	2	2	2	1
16	25	11		3	3	1	1	1	1	1	1	1	1	1	1	2	1	1	1	1	1	1	1	3	1	0	0	0	1	1	0	1	1	0	0	3	1	1	0	0	1	1	0	0	1
16	19	12	2	1	1	1	1	1	1	1	1	1	1	1	1	1	1	1	1	1	2	1	1	1	1	0	0	0	0	0	0	1	1	0	1	3	1	0	0	0	0	1	1	0	1
16	20	7		2	2	2	2	2		4	4	4	4		3	3	3	3	3	3	3	3	3	3	0	0	0	0	0	0	0	0	0	0	0	0	0	0	0	0	0	0	0	0	1
16	21	12	2	1	1	1	1	1	1	2	1	1	1	1	1	1	1	1	1	1	3	1	1	1	1	0	1	2	1	1	1	2	0	1	1	0	0	0	0	0	0	3	1	0	1
16	25	12	2	1	1	1	1	1	1	1	1	1	1	1	1	1	1	1	1	1	1	1	1	1	0	1	3	3	0	0	0	1	3	0	0	3	0	0	0	3	2	0	0	0	1
16	23	7		2	2	1	1	1	1	1	1	2	1	1	1	1	1	1	1	1	1	1	1	1	0	1	2	3	1	1	1	1	1	1	2	2	1	0	3	1	1	1	1	2	2
16	21	12	2	1	1	1	1	2	1	2	2	2	2	1	1	1	1	1	1	1	1	1	1	3	0	0	1	1	1	2	1	2	0	0	1	0	0	0	0	1	1	1	0	0	1
16	24	12	2	1	1	1	1	1	1	1	1	1	1	1	1	1	1	1	1	1	1	1	1	1	0	0	0	0	0	1	1	3	1	1	1	0	0	0	0	0	0	0	0	0	1
16	24	12	1	1	1	1	1	1	1	1	1	1	1	1	1	1	1	1	1	1	1	1	1	1	0	0	2	2	2	0	0	1	1	0	0	2	2	0	1	1	1	1	1	1	1
16	20	9		2	2	2	1	1	2	1	1	1	1	1	1	1	1	1	1	1	1	1	1	1	1	3	0	0	0	0	0	0	0	0	0	1	0	0	2	1	0	2	3	1	2
16	24	12	2	2	2	2	2	1	1	1	1	1	1	1	1	1	1	1	1	1	1	1	1	1	0	0	0	0	0	0	0	0	0	0	0	3	0	0	0	0	1	0	1	0	1
16	22	10		2	3	4	1	3	1	1	1	1	1	1	1	4	2	3	2	1	1	1	2	4	0	1	0	0	0	1	1	3	0	1	1	1	1	1	1	1	1	1	1	1	1
16	18	11		2	1	1	1	1		1	1	1	1		1	1	1	1	1	1	1	1	1	1	0	1	1	0	0	0	1	0	3	0	0	0	0	0	0	3	1	1	1	1	2
16	26	11		1	1	1	1	1	1	1	1	1	1	1	1	1	1	1	1	1	1	1	1	1	0	0	0	0	0	0	0	0	0	0	0	0	0	0	0	0	0	0	0	0	1
16	26	12	2	1	1	1	1	1	1	1	1	1	1	1	1	2	1	1	1	1	3	1	3	3	1	0	1	0	1	1	0	0	2	1	1	1	1	1	0	2	3	0	2	1	2
15	24	11		1	1	1	1	1	1	1	1	1	1	1	1	1	1	1	1	1	3	1	1	1	0	0	0	0	0	0	0	0	0	0	0	3	0	0	1	0	0	0	0	0	1
15	19	7		4	1	3	1	1		4	3	4	3		4	1	4	1	3	1	3	3	4	4	3	2	3	2	3	1	3	3	2	3	2	3	3	1	3	3	2	3	3	3	1
15	18	9		4	4	4	4	4		4	4	4	4		1	1	1	1	2	1	2	1	1	4	3	0	2	1	3	0	0	0	2	3	3	1	1	3	1	0	3	2	3	2	2
15	21	8		2	2	1	2	2		2	2	1	1		2	2	1	1	1	1	2	3	3	4	1	1	1	0	1	2	1	1	2	1	1	2	2	1	1	2	1	1	1	1	1
15	23	8		4	4	3	4	4	4	4	4	4	3	3	1	1	1	1	1	1	4	1	1	1	0	1	1	0	0	0	0	0	1	1	0	0	0	0	1	3	0	1	1	0	2
15	19	11		2	1	2	1	1		4	3	2	2		1	2	2	1	2	2	1	1	1	1	1	1	0	1	1	1	1	0	0	0	2	2	1	0	0	1	1	3	3	2	1
15	20	10		2	2	2	2	2	2	1	1	2	1	1	1	2	3	2	3	3	2	2	2	1	3	3	3	3	2	2	3	2	2	2	1	2	3	3	1	2	3	2	2	2	1
15	18	9		1	2	1	1	1		1	1	1	1		1	1	1	1	1	1	1	1	1	1	1	0	0	2	1	1	1	2	0	0	1	1	1	1	0	2	1	1	1	1	1
15	26	10		4	3	1	1	1	1	1	1	1	1	2	1	2	3	1	1	3	1	1	1	2	0	0	1	0	1	0	1	0	1	1	0	0	0	0	0	1	0	0	0	1	1
15	27	1		2	2	1	1	1	1	1	1	1	1	1	1	1	1	1	1	1	2	1	4	4	0	0	0	0	0	2	0	1	2	3	0	1	0	0	1	1	0	0	0	2	2
15	29	11		1	1	1	1	1	1	1	1	1	1	1	1	1	1	1	1	1	1	1	1	1	0	0	0	0	0	0	1	0	0	0	0	0	0	1	0	0	0	0	0	1	1
15	19	8		4	4	4	4	4		1	1	1	1		1	1	1	1	1	1	2	1	4	1	0	0	0	0	0	0	0	0	0	0	1	0	0	0	0	1	1	0	0	0	1
15	22	9		4	4	4	4	4	3	3	3	2	2	4	2	3	2	2	2	1	1	1	4	4	2	0	2	0	1	2	2	1	2	2	1	0	2	3	1	0	3	3	3	3	2
15	27	5		1	1	1	1	1	1	1	1	1	1	1	1	1	1	1	1	1	2	1	1	1	0	0	0	1	1	3	0	0	0	0	0	3	3	0	0	3	0	0	0	3	1
15	25	6		1	1	1	1	1	1	2	1	1	2	1	1	2	1	1	1	1	3	1	1	4	1	0	0	0	1	0	0	0	1	1	0	0	2	0	0	2	0	1	0	3	1
15	26	12	2	1	1	1	1	1		1	1	1	1		1	1	1	1	1	1	1	1	1	1	0	0	0	2	3	0	0	3	0	0	0	0	0	0	0	3	1	0	0	0	1
15	21	10		2	3	3	2	1		1	1	1	1		1	1	1	1	1	1	1	1	1	1	0	0	1	1	0	0	1	1	1	1	0	1	0	1	1	1	1	0	0	0	2
15	26	12	2	1	1	1	1	1	1	1	1	1	1	1	1	1	1	1	1	1	1	1	1	1	1	2	1	0	0	2	2	2	1	1	1	2	3	3	0	1	3	1	1	0	1
15	20	12	1	2	2	2	2	2		1	1	1	1		1	1	1	1	1	1	2	1	1	2	1	1	1	1	1	1	1	1	1	1	1	1	1	1	1	1	1	1	1	1	2
15	21	12	2	1	1	1	1	1		1	1	1	1		1	1	1	1	1	1	1	1	1	1	0	0	0	2	0	0	2	1	2	0	0	2	1	1	0	2	1	1	0	1	1
12	21	9		1	1	1	1	1	2	2	1	1	1	1	1	2	1	1	1	1	1	1	1	1	1	0	3	0	1	0	2	3	0	0	3	0	0	0	0	1	0	0	0	0	1
12	28	11		1	2	1	1	1	1	1	1	1	1	1	1	1	1	1	1	1	1	1	1	1	0	0	0	1	2	3	0	2	0	1	0	0	1	1	3	2	0	0	1	0	1
12	20	9		1	1	1	1	1	1	1	1	1	1	1	1	1	1	1	1	1	1	1	1	1	0	0	0	3	0	0	0	3	0	0	0	3	0	0	0	3	0	0	0	0	1
12	23	11		2	1	1	2	1	1	2	3	2	3	3	2	2	1	3	3	1	3	3	1	1	3	3	3	2	3	3	3	2	2	2	2	0	2	1	3	2	3	3	3	2	2
12	25	11		1	1	1	1	1	1	1	1	1	1	1	1	1	1	1	1	1	1	1	1	1	0	1	0	3	0	0	0	2	0	0	0	3	3	0	0	1	0	1	0	1	1
12	23	11		1	3	1	1	1		1	1	1	1		1	1	1	1	1	1	1	1	1	1	0	0	0	1	0	0	2	3	0	0	0	2	1	0	0	0	0	0	0	1	1
12	27	12	2	4	4	4	4	4	1	1	4	3	1	1	2	2	1	1	1	1	1	2	4	4	0	0	1	1	1	1	1	2	0	0	0	2	0	1	1	1	0	0	2	1	1
12	20	9		3	3	3	3	3	1	1	1	1	1	1	1	1	1	2	1	1	3	1	3	4	1	0	1	0	1	0	1	0	0	0	0	1	0	1	1	1	0	1	1	1	2
12	18	8		1	1	1	1	1	1	1	1	1	1	1	1	1	1	1	1	1	1	1	1	1	0	0	0	0	0	0	1	0	0	0	0	0	0	0	0	0	0	0	0	0	2
12	18	10		1	2	1	1	1	1	1	1	1	1	1	1	2	1	1	1	1	1	1	2	4	1	1	1	1	0	0	0	1	0	1	1	1	1	1	0	1	1	1	0	1	2
12	30	3		3	1	1	1	1	1	4	4	4	4	4	2	2	3	2	2	2	1	1	1	1	0	0	1	0	1	1	2	0	0	0	0	0	0	0	0	0	0	0	0	0	1
12	23	11		2	1	1	1	1	1	1	1	1	1	1	1	1	1	1	1	1	2	1	2	1	0	0	0	1	0	0	1	1	0	0	0	1	0	0	0	1	1	1	1	0	1
12	29	6		3	3	3	1	1		1	1	1	1		1	1	1	1	1	1	3	1	1	4	3	0	1	1	1	0	1	1	1	1	2	1	1	1	3	1	1	0	0	1	1
12	20	7		1	1	1	1	1	1	1	3	1	1	1	1	1	1	1	1	1	1	1	1	1	0	0	0	0	0	1	2	0	0	0	0	3	0	0	0	2	0	0	0	0	1
12	19	11		4	3	3	1	1		1	1	1	1		1	1	1	1	1	1	1	1	1	1	0	0	0	1	0	0	0	1	0	0	0	0	0	0	0	0	0	0	0	0	1
12	30	11		1	1	1	1	1	1	1	1	1	1	1	1	1	1	1	1	1	1	1	1	1	0	1	0	1	1	0	0	1	1	0	0	0	0	0	1	2	0	0	0	0	1
12	19	10		1	1	2	1	1		1	1	1	1		1	1	1	1	1	1	1	1	1	2	0	2	0	1	0	3	0	3	0	3	0	0	0	1	0	3	1	3	0	0	2
12	25	11		1	1	1	1	1	1	3	1	3	1	1	4	4	1	1	1	1	1	1	1	1	0	1	2	3	3	0	1	3	3	3	0	0	3	1	1	1	1	2	2	2	2
12	25	11		1	1	1	1	1	1	1	1	1	1	1	1	1	1	1	1	1	1	1	1	1	1	0	0	1	0	0	0	2	1	1	3	3	1	0	0	1	0	0	0	0	1
12	22	12	2	1	1	1	1	1	1	1	1	1	1	1	1	1	1	1	1	1	4	1	1	3	1	2	0	0	1	2	2	3	3	3	3	0	1	3	2	0	3	3	3	3	2
29	21	12	1	1	1	1	1	1		1	1	1	1		1	1	1	1	1	1	1	1	1	1	0	0	0	0	0	0	0	3	0	0	0	0	0	1	0	0	0	0	0	0	1
29	23	12	1	1	1	1	1	1	1	1	1	1	1	1	2	2	1	1	1	1	1	1	1	1	3	1	0	1	3	3	3	3	3	3	2	0	1	3	3	1	3	0	3	0	2
29	26	12	2	2	2	2	2	2	2	2	2	2	3	2	2	2	3	3	2	3	2	2	2	2	2	1	1	1	1	1	1	1	1	1	1	1	1	2	0	1	1	1	1	1	1
29	25	11		1	1	1	1	1	1	2	2	2	1	1	1	1	1	1	1	1	1	1	1	2	0	2	2	2	0	1	1	3	3	0	1	0	0	0	0	1	0	1	1	0	1
29	25	12	2	1	1	1	1	1		1	1	1	1		1	1	1	1	1	1	1	1	1	1	0	1	0	0	0	0	0	0	0	0	0	2	1	1	0	3	0	0	0	0	1
29	25	8		3	1	1	1	1	1	1	1	1	1	1	1	1	1	1	1	1	1	1	1	1	0	0	1	1	1	0	1	0	1	1	0	2	2	1	0	0	1	1	2	2	2
29	29	12	1	1	1	1	1	1	1	3	1	3	1	3	1	1	1	1	1	1	3	1	1	1	2	0	1	1	2	2	2	2	3	1	2	1	2	0	0	0	1	0	0	0	1
29	28	10		2	1	1	2	1	1	1	1	1	1	1	1	1	1	1	1	2	1	2	1	2	0	1	2	2	1	1	1	1	1	1	1	2	1	1	1	1	0	0	0	1	1
29	25	12	2	1	2	1	1	1	1	1	1	1	1	1	1	2	1	1	1	1	1	1	1	1	1	2	0	3	1	0	1	3	3	0	1	1	0	1	1	3	1	0	2	0	2
29	26	11		4	1	1	1	1		1	1	1	1		1	1	1	1	1	1	1	1	1	1	0	0	0	0	0	0	0	0	0	0	0	0	0	0	0	0	0	0	0	0	1
29	23	8		2	1	1	1	1		1	1	2	1		1	1	1	1	1	1	1	1	1	2	1	1	1	1	0	1	1	1	0	1	0	1	1	0	1	0	1	1	1	1	1
29	23	12	1	2	2	1	2	1	1	2	1	1	1	2	1	1	1	1	1	1	1	1	1	1	2	1	1	1	2	1	1	1	1	2	1	2	1	1	1	1	1	1	1	1	1
29	30	12	2	2	2	2	1	2	1	3	3	2	2	1	3	2	3	1	1	1	1	1	2	3	2	0	0	3	3	2	2	3	1	3	3	2	3	3	2	0	3	3	3	2	1
29	24	11		4	4	3	3	1	2	1	1	1	3	3	1	1	1	1	1	1	4	4	1	3	2	1	0	3	1	2	1	3	1	2	1	2	1	1	1	3	1	1	1	1	1
29	26	11		2	2	1	1	1	1	1	1	1	1	1	1	1	1	1	1	1	1	1	1	2	0	0	2	3	0	0	0	0	0	0	2	3	0	0	0	3	0	0	0	0	1
29	20	12	1	2	1	1	1	1	1	1	1	1	1	1	1	1	1	1	1	1	1	1	1	1	1	0	2	0	0	0	0	2	1	0	0	0	0	0	1	1	2	1	1	1	1
29	25	12	1	2	3	2	1	1		1	1	1	1		1	1	1	1	1	1	1	1	1	1	0	0	0	2	0	0	0	3	0	0	0	2	0	0	0	3	0	0	0	0	1
29	18	11		1	1	1	1	1		1	1	1	1		1	2	1	1	1	1	1	1	1	1	1	0	0	0	1	0	0	1	0	0	0	0	0	0	0	1	0	0	0	0	1
29	25	12	2	1	1	2	1	1	1	1	1	1	1	1	1	2	1	1	1	1	1	1	1	4	2	1	2	1	2	2	1	1	1	0	1	0	2	2	1	0	1	0	0	0	1
29	18	11		1	1	1	1	1		1	1	1	1		1	1	1	1	1	1	1	1	1	1	0	1	1	3	1	1	1	1	1	1	1	1	1	1	1	1	1	1	1	1	1
